# Supplementary material for: Single-molecule mitochondrial DNA sequencing shows no evidence of CpG methylation in human cells and tissues
Source: Nucleic Acids Res. 2021 Nov 29;49(22):12757–68. doi: 10.1093/nar/gkab1179 (PMC8682748; doi:10.1093/nar/gkab1179)
Supplement: gkab1179_Supplemental_Files [file gkab1179_supplemental_files.zip]

Archive with 5 entries (5 files):
- Supplementary Table S4.xlsx
- Supplementary Table S5.xlsx
- Supplementary Table S6.xlsx
- Supplementary Table S7.xlsx
- Supporting_information_revised.pdf
