# Supplementary material for: Single-molecule mitochondrial DNA sequencing shows no evidence of CpG methylation in human cells and tissues
Source: Nucleic Acids Res. 2021 Nov 29;49(22):12757–68. doi: 10.1093/nar/gkab1179 (PMC8682748; doi:10.1093/nar/gkab1179)
Supplement: gkab1179_Supplemental_Files [file gkab1179_supplemental_files.zip › Supplementary Table S7.xlsx]

## Sheet: Cell lines meth. values
H haplogrup (N=5)		J1 haplogroup (N=5)		J2 Haplogroup (N=5)
Mitochondrial position	Average Methylation (%)	Mitochondrial position	Average Methylation (%)	Mitochondrial position	Average Methylation (%)
33	0.046	33	0.0224	61	0.0054
61	0.0156	61	0.0064	120	0.0056
120	0.0076	120	0.0054	186	0.006
186	0.008	186	0.0098	315	0.053
262	0.0084	316	0.0622	411	0.0696
316	0.0566	412	0.0726	624	0.0066
412	0.0522	545	0.0062	708	0.0106
545	0.0054	709	0.0244	739	0.0372
740	0.0494	740	0.0188	765	0.0128
809	0.0686	786	0.0144	842	0.0326
843	0.0196	809	0.0212	898	0.0048
887	0.0124	843	0.0158	900	0.0048
899	0.0046	887	0.0044	908	0.0048
901	0.0046	1134	0.026	932	0.006
909	0.0046	1217	0.0094	935	0.006
933	0.0066	1227	0.0094	1133	0.0196
936	0.0066	1562	0.006	1226	0.013
1134	0.0102	1664	0.0314	1302	0.0054
1227	0.0068	1750	0.009	1314	0.0048
1303	0.007	1770	0.0196	1322	0.0048
1315	0.009	1787	0.0058	1388	0.0098
1323	0.009	1990	0.0104	1414	0.0064
1389	0.0148	2203	0.0126	1537	0.0082
1415	0.017	2477	0.0126	1663	0.0086
1538	0.0066	2585	0.0342	1749	0.0104
1562	0.0298	2643	0.0186	1769	0.0136
1598	0.0198	2690	0.013	1786	0.0152
1664	0.023	2700	0.013	1948	0.0074
1750	0.014	2719	0.0064	2001	0.0052
1770	0.0154	2916	0.0068	2202	0.0218
1787	0.0268	2989	0.0052	2332	0.0082
2203	0.0112	3036	0.0528	2476	0.0314
2333	0.0388	3047	0.0108	2642	0.013
2477	0.0274	3061	0.0164	2689	0.01
2567	0.0178	3079	0.018	2699	0.01
2571	0.0178	3126	0.0112	2809	0.0094
2573	0.0178	3351	0.0086	2843	0.0108
2585	0.0102	3406	0.0908	2915	0.0156
2643	0.0202	3495	0.0696	2942	0.0116
2690	0.0318	3549	0.0244	3009	0.054
2700	0.0318	3642	0.0166	3035	0.0396
2719	0.013	3889	0.015	3046	0.0174
2844	0.0114	3900	0.0044	3060	0.0278
2916	0.05	3909	0.0044	3078	0.0168
3036	0.078	4050	0.0052	3126	0.0086
3079	0.0376	4126	0.0084	3351	0.0102
3126	0.0106	4345	0.011	3406	0.1124
3172	0.0092	4426	0.01	3420	0.0062
3406	0.1082	4439	0.0198	3495	0.1352
3420	0.0096	4463	0.0198	3549	0.0138
3495	0.0534	4490	0.0146	3642	0.0076
3549	0.0064	4531	0.0058	3889	0.0106
3642	0.0126	4540	0.0058	3900	0.0078
3900	0.012	4712	0.0324	3909	0.0078
3909	0.012	4847	0.0162	3945	0.0046
4050	0.014	4919	0.0048	3951	0.0046
4126	0.0126	4995	0.0078	3954	0.0046
4439	0.008	5053	0.0098	4126	0.0048
4463	0.061	5111	0.0156	4141	0.0054
4490	0.0052	5163	0.024	4147	0.0054
4654	0.0054	5236	0.0076	4345	0.0102
4664	0.0054	5243	0.0076	4426	0.0132
4712	0.0774	5270	0.0058	4463	0.0384
5146	0.0134	5352	0.0194	4654	0.009
5163	0.01	5459	0.0116	4664	0.009
5236	0.0172	5470	0.0164	4712	0.0816
5243	0.0172	5622	0.0466	5111	0.0056
5270	0.0066	5737	0.0074	5236	0.005
5459	0.0056	5740	0.0074	5243	0.005
5622	0.0472	5743	0.0074	5352	0.0178
5820	0.031	5767	0.005	5459	0.0044
5909	0.0202	5790	0.0064	5470	0.0268
5912	0.0202	5820	0.0066	5622	0.0348
5916	0.0202	5909	0.008	5755	0.0112
5969	0.006	5912	0.008	5767	0.0046
5972	0.006	5916	0.008	5909	0.0058
6015	0.0166	6053	0.0396	6015	0.0104
6020	0.0166	6242	0.1422	6020	0.0104
6053	0.0192	6445	0.0052	6242	0.218
6128	0.0308	6455	0.0052	6445	0.0058
6329	0.0076	6464	0.0052	6455	0.0058
6617	0.0426	6540	0.0082	6464	0.0058
6689	0.1324	6689	0.1116	6617	0.0164
6761	0.0322	6761	0.0156	6689	0.0482
6875	0.022	6839	0.0236	6761	0.0168
6887	0.0412	6851	0.005	6839	0.0138
6950	0.0264	6854	0.005	6875	0.0286
7160	0.0234	6875	0.0056	6887	0.0284
7163	0.0234	6887	0.0198	6950	0.0232
7331	0.011	6950	0.026	6998	0.0052
7336	0.011	7130	0.0078	7007	0.0052
7341	0.011	7160	0.0088	7012	0.0052
7418	0.0124	7462	0.011	7019	0.0052
7427	0.0124	7599	0.0154	7599	0.0214
7599	0.0072	7618	0.0348	7618	0.0466
7663	0.0154	7756	0.005	7663	0.0052
7756	0.0094	7774	0.0108	7756	0.008
7813	0.0052	7813	0.0172	7774	0.014
7829	0.0206	7829	0.0114	7813	0.0174
7858	0.014	7849	0.0104	7829	0.0238
8036	0.0268	7858	0.0104	7849	0.0046
8117	0.01	7978	0.0114	7858	0.0046
8164	0.0112	7985	0.0114	8019	0.0106
8212	0.0112	8019	0.0174	8036	0.03
8532	0.0294	8036	0.0232	8113	0.0148
8544	0.0062	8117	0.0056	8117	0.0148
8647	0.047	8212	0.01	8212	0.006
8722	0.0362	8254	0.031	8532	0.019
8781	0.0112	8532	0.017	8544	0.0046
9195	0.0348	8544	0.0098	8580	0.0044
9328	0.02	8580	0.0044	8583	0.0044
9381	0.049	8583	0.0044	8722	0.02
9383	0.049	8722	0.0212	8781	0.0114
9393	0.049	8781	0.0074	8958	0.0312
9611	0.013	8997	0.0076	9138	0.0088
9620	0.013	9001	0.0076	9144	0.0088
9672	0.0154	9009	0.0076	9381	0.0268
9752	0.0162	9138	0.012	9383	0.0268
9867	0.0252	9195	0.0694	9393	0.0268
10400	0.0264	9293	0.015	9574	0.0076
10536	0.0172	9328	0.0178	9672	0.0158
11030	0.0074	9381	0.0296	9752	0.0088
11125	0.0062	9383	0.0296	9827	0.0094
11162	0.0126	9393	0.0296	9911	0.0066
11389	0.0194	9574	0.0118	9917	0.0066
11434	0.0056	9611	0.009	9920	0.0066
11689	0.006	9620	0.009	10067	0.0124
11692	0.006	9672	0.0084	10400	0.006
11710	0.0072	9752	0.0078	10536	0.0078
11716	0.0072	9773	0.0046	11030	0.0196
11777	0.0096	9776	0.0046	11125	0.0078
11860	0.0074	9785	0.0046	11162	0.0254
12053	0.1436	9818	0.0192	11389	0.0162
12112	0.0158	9827	0.0192	11434	0.0068
12124	0.164	10013	0.0134	11476	0.0114
12191	0.0552	10142	0.0124	11492	0.0044
12206	0.0158	10400	0.0136	11610	0.0112
12456	0.0626	10426	0.0094	11692	0.0202
12527	0.0064	10436	0.0094	11710	0.0066
12735	0.0142	10536	0.0072	11716	0.0066
12762	0.0572	10774	0.0148	11777	0.0076
12888	0.0046	10933	0.0048	12053	0.1094
12951	0.0386	11030	0.035	12112	0.0258
13120	0.0186	11125	0.0216	12124	0.1068
13179	0.0142	11162	0.0128	12191	0.0288
13209	0.0072	11492	0.0048	12206	0.0082
13287	0.011	11591	0.031	12456	0.0684
13332	0.0072	11610	0.0068	12527	0.0116
13365	0.0166	11689	0.0082	12621	0.0072
13405	0.0112	11692	0.0082	12735	0.0198
13551	0.0044	11710	0.007	12762	0.074
13578	0.0308	11716	0.007	12774	0.007
13596	0.051	11777	0.0232	12951	0.0604
13642	0.0186	12053	0.1932	13120	0.0376
13668	0.0202	12124	0.0464	13179	0.0062
13702	0.0148	12191	0.0544	13209	0.0144
13713	0.0076	12206	0.0168	13287	0.0126
13725	0.016	12456	0.0234	13365	0.0058
13809	0.0346	12527	0.0068	13405	0.0046
13967	0.031	12621	0.0106	13578	0.0412
14225	0.02	12762	0.043	13596	0.0314
14383	0.0164	12951	0.0374	13642	0.0176
14458	0.0092	13120	0.0386	13668	0.0104
14680	0.0072	13179	0.0096	13702	0.0198
14684	0.0072	13365	0.009	13725	0.0094
14697	0.0764	13524	0.0082	13809	0.015
14830	0.0866	13530	0.0082	13914	0.02
14845	0.0538	13551	0.0112	13939	0.0146
14860	0.0382	13578	0.0254	13967	0.0198
14920	0.011	13596	0.0292	14159	0.0184
14929	0.011	13642	0.0106	14225	0.0268
14944	0.0072	13668	0.0136	14458	0.015
14984	0.0132	13702	0.0188	14559	0.0356
15040	0.0062	13713	0.0234	14680	0.0052
15044	0.0062	13725	0.007	14684	0.0052
15091	0.0106	13758	0.0062	14697	0.0694
15147	0.05	13809	0.0176	14759	0.017
15275	0.176	13939	0.007	14803	0.01
15391	0.0298	13967	0.0232	14830	0.0072
15430	0.0126	14159	0.0114	14845	0.0088
15436	0.0126	14458	0.0058	14860	0.0146
15499	0.0048	14680	0.0058	14944	0.026
15574	0.0152	14684	0.0058	15040	0.0048
15590	0.0406	14697	0.0702	15044	0.0048
15595	0.0406	14830	0.0194	15091	0.005
15616	0.0082	14845	0.0072	15147	0.0462
15733	0.0398	14860	0.0572	15275	0.0886
15760	0.0102	14944	0.0132	15349	0.0076
15811	0.0056	15040	0.0108	15354	0.0076
16095	0.0266	15044	0.0108	15391	0.0252
16328	0.022	15091	0.0232	15430	0.014
16360	0.0936	15147	0.1132	15436	0.014
16449	0.0204	15275	0.0912	15499	0.0138
16454	0.0204	15349	0.0112	15556	0.0376
16542	0.0246	15391	0.0226	15574	0.009
16565	0.007	15430	0.0056	15590	0.0318
		15436	0.0056	15595	0.0318
		15499	0.009	15616	0.0066
		15556	0.0076	15733	0.029
		15574	0.0072	15760	0.0356
		15590	0.037	15926	0.0316
		15595	0.037	16095	0.0054
		15616	0.0134	16128	0.0134
		15733	0.0412	16360	0.0348
		15760	0.039	16449	0.006
		15811	0.014	16454	0.006
		15926	0.008	16542	0.0054
		16083	0.016
		16095	0.0206
		16360	0.0248
		16449	0.0226
		16454	0.0226
		16495	0.025
		16542	0.0156

## Sheet: Primary fibr. meth. values
Control 1 (N=3)		Control 2 (N=3)		m.8344A>G (N=3)		m.3243A>G (1) (N=3)		m.3243A>G (2) (N=3)
Mitochondrial position	Average Methylation (%)	Mitochondrial position	Average Methylation (%)	Mitochondrial position	Average Methylation (%)	Mitochondrial position	Average Methylation (%)	Mitochondrial position	Average Methylation (%)
33	0.02	61	0.0062	411	0.0336	33	0.0524	33	0.0182
120	0.0112	186	0.0058	498	0.0074	186	0.0044	120	0.006
411	0.0604	411	0.0326	739	0.0472	316	0.0376	186	0.0088
525	0.011	544	0.006	808	0.025	412	0.074	411	0.034
739	0.0424	739	0.0174	842	0.0048	709	0.0086	740	0.0272
765	0.005	765	0.0058	1023	0.006	740	0.0166	843	0.0068
842	0.0128	842	0.0062	1133	0.015	786	0.0072	1147	0.0058
1177	0.01	886	0.009	1262	0.0134	809	0.0888	1217	0.0044
1262	0.0174	898	0.0072	1314	0.008	843	0.045	1227	0.0044
1302	0.0056	900	0.0072	1322	0.008	1134	0.0072	1263	0.0124
1561	0.0298	908	0.0072	1414	0.0068	1147	0.005	1415	0.0076
1663	0.036	1146	0.0046	1561	0.0068	1217	0.0064	1562	0.0094
1769	0.0066	1177	0.0142	1597	0.0192	1227	0.0064	1664	0.0094
2332	0.0058	1216	0.0062	1663	0.0128	1263	0.0236	1750	0.0154
2476	0.0052	1226	0.0062	1749	0.0096	1315	0.01	1770	0.008
2584	0.0062	1262	0.0072	1769	0.008	1323	0.01	2203	0.0058
2642	0.0182	1388	0.0074	1786	0.0048	1562	0.0112	2345	0.0046
2689	0.0122	1414	0.0076	2001	0.0142	1598	0.0214	2477	0.0186
2699	0.0122	1663	0.0208	2202	0.005	1664	0.0052	2585	0.0192
2843	0.0062	1769	0.0254	2344	0.0068	1750	0.0044	2643	0.0142
3035	0.0334	2001	0.0122	2476	0.013	1787	0.0084	2690	0.0174
3046	0.0188	2202	0.0146	2584	0.0066	2002	0.0054	2700	0.0174
3060	0.0076	2344	0.0058	2642	0.013	2878	0.0068	2844	0.0368
3078	0.0192	2566	0.0046	2689	0.0122	2916	0.008	2943	0.0046
3351	0.0054	2570	0.0046	2699	0.0122	3010	0.0692	3036	0.0426
3375	0.0052	2572	0.0046	2982	0.0052	3036	0.0454	3047	0.0128
3379	0.0052	2584	0.0228	2988	0.0052	3061	0.0066	3079	0.0048
3406	0.0304	2642	0.025	3035	0.049	3079	0.0064	3351	0.006
3495	0.0276	2915	0.0112	3060	0.0358	3094	0.0058	3406	0.0694
3900	0.0068	2942	0.0052	3078	0.018	3254	0.0064	3420	0.0064
3909	0.0068	3035	0.0454	3162	0.0054	3351	0.0204	3459	0.0058
4050	0.0044	3046	0.017	3172	0.0054	3406	0.0552	3495	0.0272
4426	0.023	3060	0.0122	3406	0.0294	3495	0.0578	3984	0.012
4439	0.008	3078	0.009	3420	0.011	3549	0.016	4426	0.0174
4463	0.0318	3351	0.0056	3453	0.0044	3642	0.0122	4439	0.0086
4490	0.0052	3375	0.0056	3459	0.0044	3984	0.0128	4463	0.015
4531	0.0078	3379	0.0056	3495	0.0318	4375	0.024	4620	0.0088
4540	0.0078	3406	0.0452	3900	0.014	4426	0.0058	4654	0.0066
4620	0.0168	3495	0.0414	3909	0.014	4463	0.0562	4664	0.0066
4712	0.0432	3549	0.0072	4050	0.0086	4531	0.0066	4712	0.049
4919	0.014	4050	0.0124	4463	0.034	4540	0.0066	4919	0.006
4995	0.005	4426	0.0248	4712	0.0222	4620	0.0068	5163	0.0162
5053	0.0058	4463	0.0184	4847	0.0072	4847	0.0182	5270	0.0124
5111	0.0114	4654	0.0066	4919	0.0046	5053	0.0056	5352	0.0196
5163	0.0142	4664	0.0066	5053	0.0046	5111	0.0074	5399	0.0076
5270	0.0088	4847	0.0086	5146	0.0276	5270	0.0188	5622	0.0062
5352	0.014	4995	0.0108	5163	0.017	5352	0.0056	5767	0.0074
5622	0.0208	5163	0.0322	5236	0.0114	5755	0.0118	5909	0.0106
5767	0.0064	5236	0.0146	5243	0.0114	5909	0.0138	5912	0.0106
5969	0.0098	5243	0.0146	5399	0.0118	5912	0.0138	5916	0.0106
5972	0.0098	5270	0.0278	5622	0.0076	5916	0.0138	5969	0.0062
6015	0.0106	5352	0.0058	5790	0.0086	5969	0.0044	5972	0.0062
6020	0.0106	5399	0.0228	5909	0.0056	5972	0.0044	6015	0.007
6053	0.0492	5622	0.0208	5912	0.0056	6015	0.0078	6020	0.007
6242	0.135	5755	0.0056	5916	0.0056	6128	0.0114	6053	0.0596
6263	0.0274	5820	0.0122	5969	0.0184	6242	0.2044	6128	0.0098
6445	0.0054	5909	0.011	5972	0.0184	6263	0.0286	6242	0.1242
6455	0.0054	5912	0.011	6015	0.0236	6656	0.0058	6263	0.0134
6540	0.0072	5916	0.011	6020	0.0236	6761	0.0138	6617	0.0084
6563	0.005	6015	0.0154	6053	0.0354	6839	0.0058	6761	0.0448
6569	0.005	6020	0.0154	6242	0.131	6887	0.0112	6839	0.008
6572	0.005	6053	0.0192	6563	0.0046	6950	0.0364	6887	0.058
6617	0.0084	6242	0.0802	6569	0.0046	7130	0.0102	6950	0.0096
6689	0.1002	6263	0.0322	6572	0.0046	7618	0.0126	7130	0.0044
6761	0.0154	6329	0.006	6761	0.012	7756	0.0202	7599	0.0114
6839	0.0166	6445	0.0048	6839	0.0052	7774	0.0166	7756	0.0118
6851	0.0054	6455	0.0048	6875	0.0048	8036	0.0124	7813	0.026
6854	0.0054	6464	0.0048	6887	0.019	8113	0.005	7996	0.0064
6887	0.0432	6540	0.0084	6950	0.0316	8117	0.005	8006	0.0064
6950	0.009	6656	0.0058	7160	0.0102	8532	0.0054	8036	0.0182
7160	0.0186	6689	0.0534	7163	0.0102	8544	0.0058	8113	0.0096
7163	0.0186	6761	0.0228	7599	0.0204	8647	0.0364	8117	0.0096
7331	0.0052	6839	0.0186	7774	0.0098	8722	0.0296	8212	0.0044
7336	0.0052	6950	0.0068	7813	0.0068	8878	0.0044	8532	0.0174
7341	0.0052	7130	0.0088	7829	0.0108	9195	0.065	8544	0.023
7462	0.0046	7160	0.0114	7849	0.0118	9328	0.0112	8647	0.0194
7599	0.0056	7163	0.0114	7858	0.0118	9381	0.0138	8722	0.034
7618	0.0122	7462	0.0054	7996	0.011	9383	0.0138	8958	0.0044
7756	0.0076	7756	0.0122	8006	0.011	9393	0.0138	9054	0.0134
7774	0.0136	7774	0.033	8036	0.0144	9752	0.0174	9138	0.0078
7813	0.0146	7813	0.0136	8140	0.0074	9818	0.0062	9144	0.0078
7849	0.0066	7829	0.0354	8147	0.0074	9867	0.0118	9195	0.075
7858	0.0066	7978	0.0058	8151	0.0074	10774	0.0066	9293	0.0056
8019	0.0058	7985	0.0058	8254	0.01	11030	0.009	9328	0.0106
8036	0.0268	8036	0.0198	8532	0.0044	11245	0.0158	9381	0.0162
8113	0.0048	8113	0.0094	8544	0.0054	11434	0.0076	9383	0.0162
8254	0.036	8117	0.0094	8647	0.0644	11591	0.036	9393	0.0162
8532	0.0566	8532	0.0222	8722	0.0356	11647	0.0044	9488	0.0046
8580	0.0054	8544	0.0074	8855	0.0048	11777	0.0226	9611	0.005
8583	0.0054	8647	0.0778	8859	0.0048	11851	0.0062	9620	0.005
8647	0.0286	8722	0.0276	8958	0.0424	11860	0.0062	9752	0.01
8722	0.0064	8958	0.0058	9054	0.0074	11913	0.0048	9818	0.012
8781	0.0054	9054	0.0612	9138	0.0128	12053	0.0432	9827	0.012
8958	0.009	9138	0.0044	9144	0.0128	12124	0.0154	10067	0.0172
9138	0.0058	9144	0.0044	9162	0.01	13197	0.029	10142	0.018
9144	0.0058	9195	0.0376	9195	0.0112	14458	0.0076	10175	0.0044
9195	0.0142	9328	0.0108	9328	0.0164	14697	0.0764	10181	0.0044
9328	0.0184	9381	0.018	9381	0.0302	14759	0.0114	10536	0.0052
9381	0.0174	9383	0.018	9383	0.0302	14792	0.0164	10933	0.0194
9383	0.0174	9393	0.018	9393	0.0302	14803	0.0112	11030	0.0194
9393	0.0174	9672	0.0062	9488	0.0052	14845	0.0396	11245	0.0104
9488	0.0094	9818	0.0068	9574	0.0062	14860	0.0232	11389	0.0112
9574	0.01	9827	0.0068	9818	0.0096	15147	0.04	11422	0.0088
9611	0.0096	10142	0.0124	9827	0.0096	15275	0.0418	11455	0.0066
9620	0.0096	10169	0.009	10013	0.0336	15499	0.009	11476	0.0046
9752	0.0104	10175	0.009	10142	0.0124	15556	0.0138	11591	0.0296
9818	0.023	10181	0.009	10400	0.0126	15590	0.0418	11689	0.0106
9827	0.023	10536	0.0052	10933	0.0052	15595	0.0418	11692	0.0106
10067	0.0088	10774	0.008	11125	0.0182	15698	0.0602	11777	0.0258
10142	0.038	11030	0.006	11245	0.0124	15733	0.0134	11913	0.0106
10400	0.0126	11245	0.008	11422	0.018	15760	0.058	12053	0.051
10536	0.0076	11389	0.0134	11591	0.0274	16095	0.015	12112	0.0058
10585	0.0076	11476	0.0088	11689	0.0242	16128	0.0096	12206	0.0044
11030	0.0254	11591	0.022	11692	0.0242	16360	0.018	12621	0.0052
11125	0.006	11610	0.0172	11761	0.0044	16411	0.0222	12762	0.0188
11245	0.005	11689	0.0064	11765	0.0044	16565	0.018	12862	0.0044
11389	0.0266	11692	0.0064	11777	0.0112			12867	0.0044
11422	0.0046	11777	0.0142	12053	0.03			12870	0.0044
11434	0.0066	11913	0.0086	12191	0.0328			12951	0.0206
11455	0.0062	12053	0.1654	12206	0.01			13120	0.0106
11476	0.0078	12124	0.0422	12456	0.1002			13287	0.0058
11591	0.0076	12191	0.0264	12762	0.0126			13365	0.0124
11761	0.0094	12206	0.02	12888	0.0086			13405	0.0156
11765	0.0094	12456	0.0488	12951	0.0336			13596	0.0086
11777	0.017	12527	0.0064	13287	0.0096			13702	0.014
11913	0.0044	12621	0.0124	13405	0.0048			13809	0.024
12053	0.0518	12762	0.0148	13551	0.01			13939	0.006
12124	0.084	12862	0.0068	13578	0.0214			14458	0.0048
12191	0.0314	12867	0.0068	13596	0.024			14680	0.0098
12206	0.0072	12870	0.0068	13642	0.0086			14684	0.0098
12456	0.021	12876	0.0068	13702	0.009			14697	0.0886
12527	0.0116	12951	0.0278	13713	0.025			14720	0.0098
12735	0.01	13120	0.0182	13809	0.0118			14803	0.0094
12762	0.0504	13239	0.0072	14383	0.0164			14830	0.0302
12951	0.0314	13287	0.0046	14458	0.0128			14845	0.0122
13120	0.0408	14383	0.0194	14568	0.0118			14860	0.0128
13179	0.0136	14568	0.009	14697	0.0118			15040	0.0074
14383	0.0186	14680	0.0108	14720	0.005			15044	0.0074
14697	0.0602	14684	0.0108	14759	0.0048			15091	0.0048
14803	0.0278	14697	0.02	14830	0.041			15275	0.1126
14830	0.0482	14803	0.0106	14845	0.01			15349	0.0196
14860	0.0468	14830	0.0342	14860	0.0382			15354	0.0196
14920	0.0058	14845	0.0112	14944	0.0172			15430	0.0044
14944	0.0112	14860	0.0132	15091	0.0072			15436	0.0044
15040	0.008	14944	0.0074	15147	0.0182			15499	0.0052
15044	0.008	15058	0.0074	15199	0.0056			15733	0.0148
15058	0.0072	15147	0.0508	15349	0.0144			15760	0.0162
15199	0.025	15275	0.1006	15354	0.0144			16095	0.0058
15275	0.0564	15556	0.009	15430	0.0052			16128	0.0172
15349	0.0132	15574	0.0162	15436	0.0052			16360	0.0396
15354	0.0132	15616	0.0114	15499	0.0086			16411	0.0834
15499	0.0092	15733	0.0348	15556	0.0046			16449	0.0064
15556	0.0062	15760	0.0318	15574	0.008			16454	0.0064
15574	0.0078	16083	0.0086	15590	0.0162			16565	0.0184
15698	0.0428	16360	0.0258	15595	0.0162
15733	0.024	16411	0.0786	15698	0.0112
15760	0.055	16449	0.011	15733	0.019
16360	0.0272	16454	0.011	15760	0.0408
16411	0.025	16565	0.0106	15811	0.0224
16449	0.0072			16083	0.03
16454	0.0072			16095	0.0078
16495	0.0066			16128	0.0106
16565	0.0058			16328	0.0084
				16360	0.0222
				16411	0.0286
				16565	0.0044

## Sheet: Tissues meth. values
Kidney-1		Kidney-2		Liver		Muscle-1		Muscle-2		Muscle-3		Heart_Normal
Mitochondrial position	Average Methylation (%)	Mitochondrial position	Average Methylation (%)	Mitochondrial position	Average Methylation (%)	Mitochondrial position	Average Methylation (%)	Mitochondrial position	Average Methylation (%)	Mitochondrial position	Average Methylation (%)	Mitochondrial position	Average Methylation (%)
32	0	32	0	32	0	32	0	32	0	32	0	32	0.038
60	0	60	0	60	0	60	0	60	0.009	60	0.008	60	0.003
77	0	77	0	77	0	77	0	77	0.008	77	0	77	0
79	0	79	0	79	0	79	0	79	0.008	79	0	79	0
90	0	90	0	90	0.009	90	0	90	0	90	0	90	0
95	0	95	0	95	0.009	95	0	95	0	95	0	95	0
104	0	104	0	104	0.009	104	0	104	0	104	0	104	0
119	0	119	0.028	119	0	119	0	119	0.011	119	0	119	0
161	0	161	0.004	161	0	161	0.011	161	0.002	161	0	161	0
169	0	169	0.004	169	0	169	0.011	169	0.002	169	0	169	0
185	0	185	0	185	0.018	185	0	185	0.019	185	0	185	0
203	0	261	0	203	0	261	0.011	261	0.003	261	0	203	0
261	0	314	0.108	261	0	314	0.145	314	0.071	314	0.028	261	0.003
314	0.041	410	0.01	314	0.135	410	0.016	410	0.037	410	0	314	0.109
410	0.047	524	0	410	0	497	0	497	0	497	0	410	0.006
497	0.01	543	0	497	0.014	524	0	524	0.005	524	0.014	497	0
524	0	623	0	524	0	543	0	543	0.004	543	0.01	524	0
543	0	707	0	543	0	623	0.01	623	0.003	623	0	543	0.004
623	0.011	738	0	623	0	707	0	707	0.004	738	0	623	0
738	0.017	764	0	738	0	738	0.014	738	0.01	764	0	738	0.033
764	0	784	0	764	0	764	0	764	0	784	0.007	764	0.003
784	0	807	0	784	0.013	784	0	784	0.003	807	0.059	784	0.003
807	0	841	0	807	0	807	0.059	807	0.02	841	0	807	0.056
841	0.013	885	0	841	0	841	0.012	841	0.025	885	0	841	0.004
885	0	897	0	885	0	885	0	885	0.006	897	0	885	0
897	0	899	0	897	0	897	0.005	897	0.002	899	0	897	0
899	0	907	0	899	0	899	0.005	899	0.002	907	0	899	0
907	0	931	0	907	0	907	0.005	907	0.002	931	0	907	0
931	0	934	0	931	0	931	0	931	0.002	934	0	931	0
934	0	1022	0	934	0	934	0	934	0.002	1022	0	934	0
1022	0	1132	0.014	1022	0	1022	0	1022	0	1132	0.015	1022	0.003
1132	0.022	1145	0	1132	0	1132	0.029	1132	0.016	1145	0.009	1132	0
1145	0	1176	0.007	1145	0	1145	0	1145	0.003	1176	0	1145	0
1176	0	1215	0.004	1176	0	1176	0	1176	0	1215	0.006	1176	0.004
1215	0	1225	0.004	1215	0.019	1215	0.006	1215	0.002	1225	0.006	1215	0.004
1225	0	1261	0.039	1225	0.019	1225	0.006	1225	0.002	1261	0	1225	0.004
1261	0.059	1301	0	1261	0	1261	0	1261	0.051	1301	0.005	1261	0.046
1301	0	1313	0.005	1301	0	1301	0	1301	0	1313	0	1301	0
1313	0	1321	0.005	1313	0	1313	0	1313	0.002	1321	0	1313	0
1321	0	1387	0	1321	0	1321	0	1321	0.002	1387	0	1321	0
1387	0.014	1413	0.011	1387	0	1387	0.009	1387	0.003	1413	0.008	1387	0
1413	0	1472	0	1413	0	1413	0	1413	0.003	1472	0	1413	0.008
1472	0	1474	0	1472	0	1472	0	1472	0	1474	0	1472	0
1474	0	1483	0	1474	0	1474	0	1474	0	1483	0	1474	0
1483	0	1487	0	1483	0	1483	0	1483	0	1487	0	1483	0
1487	0	1536	0	1487	0	1487	0	1487	0	1536	0	1487	0
1536	0	1560	0	1536	0	1536	0.019	1536	0	1560	0	1536	0
1560	0	1596	0	1560	0	1560	0	1560	0.007	1596	0	1560	0.004
1596	0	1662	0	1596	0.019	1596	0	1596	0.018	1662	0.011	1596	0.012
1662	0.013	1748	0.022	1662	0.015	1662	0.018	1662	0.011	1748	0	1662	0.011
1748	0.011	1768	0	1748	0.027	1748	0.008	1748	0	1768	0.031	1748	0.012
1768	0	1785	0.018	1768	0.032	1768	0.017	1768	0.006	1785	0.022	1768	0.011
1785	0	1904	0	1785	0	1785	0	1785	0.014	1904	0	1785	0.008
1904	0	1914	0	1904	0	1904	0.005	1904	0.002	1914	0	1904	0
1914	0	1947	0	1914	0	1914	0.005	1914	0.002	1947	0	1914	0
1947	0	1988	0	1947	0	1947	0	1947	0.005	1988	0	1947	0
1988	0.01	2000	0	1988	0	1988	0.008	1988	0.011	2000	0.009	1988	0.003
2000	0	2201	0	2000	0.017	2000	0	2000	0.003	2201	0	2000	0.003
2201	0	2331	0	2201	0	2201	0	2201	0.005	2331	0.015	2201	0.01
2331	0	2343	0.009	2331	0	2331	0	2331	0	2343	0.019	2331	0.006
2343	0	2475	0	2343	0.022	2343	0.011	2343	0.011	2475	0.025	2343	0.004
2475	0	2490	0	2475	0	2475	0.013	2475	0.004	2490	0.011	2475	0
2490	0	2540	0	2490	0	2490	0.011	2490	0	2540	0	2490	0
2540	0	2565	0	2540	0	2540	0	2540	0	2565	0	2540	0
2565	0	2569	0	2565	0	2565	0.005	2565	0.002	2569	0	2565	0
2569	0	2571	0	2569	0	2569	0.005	2569	0.002	2571	0	2569	0
2571	0	2583	0	2571	0	2571	0.005	2571	0.002	2583	0.014	2571	0
2583	0	2641	0.012	2583	0	2583	0.028	2583	0.023	2641	0	2583	0.021
2641	0	2688	0	2641	0	2641	0	2641	0.005	2688	0.006	2641	0
2688	0.01	2698	0	2688	0	2688	0	2688	0.009	2698	0.006	2688	0.02
2698	0.01	2717	0	2698	0	2698	0	2698	0.009	2717	0	2698	0.02
2717	0	2808	0	2717	0	2717	0	2717	0.002	2808	0.005	2717	0.003
2808	0	2817	0	2808	0	2808	0.005	2808	0	2817	0.005	2808	0.002
2817	0	2823	0	2817	0	2817	0.005	2817	0	2823	0.005	2817	0.002
2823	0	2842	0	2823	0	2823	0.005	2823	0	2842	0	2823	0.002
2842	0	2876	0	2842	0	2842	0	2842	0.009	2876	0	2842	0.019
2876	0	2914	0.016	2876	0	2876	0.008	2876	0	2914	0.03	2876	0.003
2914	0	2941	0.008	2914	0	2914	0.021	2914	0.006	2941	0	2914	0.02
2941	0.013	2981	0	2941	0	2941	0	2941	0.003	2981	0.006	2941	0.004
2981	0	2987	0	2981	0.011	2981	0.011	2981	0.006	2987	0.006	2981	0.002
2987	0	3008	0.021	2987	0.011	2987	0.011	2987	0.006	3008	0.062	2987	0.002
3008	0.083	3020	0	3008	0.027	3020	0	3020	0	3020	0	3008	0.017
3020	0	3034	0.04	3020	0	3034	0.063	3034	0.063	3034	0.063	3020	0.003
3034	0	3045	0.011	3034	0.034	3045	0	3045	0.004	3045	0.011	3034	0.063
3045	0.038	3059	0	3045	0.042	3059	0	3059	0.01	3059	0	3045	0.004
3059	0	3077	0.013	3059	0	3077	0	3077	0.004	3077	0	3059	0.011
3077	0	3092	0.018	3077	0	3092	0	3092	0.003	3092	0	3077	0
3092	0	3125	0.005	3092	0	3125	0	3125	0	3125	0	3092	0.007
3125	0	3161	0	3125	0	3161	0.006	3161	0.002	3161	0	3125	0.005
3161	0.01	3171	0	3161	0	3171	0.006	3171	0.002	3171	0	3161	0
3171	0.01	3246	0.005	3171	0	3246	0	3246	0.002	3246	0	3171	0
3246	0	3253	0.005	3246	0	3253	0	3253	0.002	3253	0	3246	0.004
3253	0	3350	0.028	3253	0	3350	0.011	3350	0.008	3350	0	3253	0.004
3350	0.035	3374	0.005	3350	0	3374	0	3374	0	3374	0.006	3350	0.004
3374	0	3378	0.005	3374	0	3378	0	3378	0	3378	0.006	3374	0
3378	0	3405	0.139	3378	0	3405	0.138	3405	0.12	3405	0.15	3378	0
3405	0.111	3419	0.009	3405	0.083	3419	0	3419	0.011	3419	0	3405	0.133
3419	0	3434	0	3419	0	3434	0	3434	0.005	3434	0	3419	0.004
3434	0	3452	0	3434	0	3452	0	3452	0	3452	0	3434	0
3452	0	3458	0	3452	0	3458	0	3458	0	3458	0	3452	0.002
3458	0	3494	0.096	3458	0	3494	0.023	3494	0.042	3494	0.021	3458	0.002
3494	0.023	3524	0.006	3494	0.033	3524	0.006	3524	0.002	3524	0.013	3494	0.061
3524	0	3529	0.006	3524	0	3529	0.006	3529	0.002	3529	0.013	3524	0.005
3529	0	3548	0.014	3529	0	3548	0.016	3548	0.028	3548	0.017	3529	0.005
3548	0	3641	0	3548	0	3641	0	3641	0.004	3641	0.013	3548	0.013
3641	0	3686	0.004	3641	0	3686	0.005	3686	0.004	3686	0	3641	0
3686	0	3695	0.004	3686	0	3695	0.005	3695	0.004	3695	0	3686	0.002
3695	0	3698	0.004	3695	0	3698	0.005	3698	0.004	3698	0	3695	0.002
3698	0	3705	0.004	3698	0	3705	0.005	3705	0.004	3705	0	3698	0.002
3705	0	3888	0	3705	0	3888	0	3888	0.008	3888	0	3705	0.002
3888	0	3899	0.006	3888	0	3899	0	3899	0.008	3899	0.007	3888	0.02
3899	0	3908	0.006	3899	0	3908	0	3908	0.008	3908	0.007	3899	0.005
3908	0	3920	0	3908	0	3920	0	3920	0	3920	0	3908	0.005
3920	0	3944	0	3920	0	3944	0	3944	0	3944	0	3920	0
3944	0	3950	0	3944	0	3950	0	3950	0	3950	0	3944	0
3950	0	3953	0	3950	0	3953	0	3953	0	3953	0	3950	0
3953	0	3965	0.007	3953	0	3965	0	3965	0.003	3965	0.009	3953	0
3965	0	3983	0.013	3965	0	3983	0.027	3983	0	3983	0	3965	0.003
3983	0.023	4049	0.012	3983	0	4049	0.022	4049	0.029	4049	0.039	3983	0
4049	0	4125	0	4049	0.079	4125	0	4125	0	4125	0	4049	0.011
4125	0	4140	0.005	4125	0	4140	0.005	4140	0	4140	0.017	4125	0.004
4140	0.008	4146	0.005	4140	0	4146	0.005	4146	0	4146	0.017	4140	0
4146	0.008	4151	0.005	4146	0	4151	0.005	4151	0	4151	0.017	4146	0
4151	0.008	4344	0	4151	0	4344	0.007	4344	0.003	4344	0	4151	0
4344	0	4374	0	4344	0	4374	0.011	4374	0	4374	0	4344	0
4374	0.021	4425	0	4374	0.027	4425	0	4425	0.009	4425	0	4374	0.005
4425	0	4438	0	4425	0	4438	0	4438	0	4438	0.015	4425	0.017
4438	0	4462	0	4438	0	4462	0	4462	0	4462	0.011	4438	0
4462	0	4489	0	4462	0	4489	0	4489	0	4489	0	4462	0.004
4489	0	4530	0	4489	0	4530	0	4530	0	4530	0	4489	0
4530	0	4539	0	4530	0	4539	0	4539	0	4539	0	4530	0
4539	0	4619	0	4539	0	4619	0	4619	0.005	4619	0	4539	0
4619	0	4653	0.006	4619	0	4653	0.006	4653	0	4653	0	4619	0
4653	0	4663	0.006	4653	0	4663	0.006	4663	0	4663	0	4653	0.008
4663	0	4711	0	4663	0	4711	0	4711	0.016	4711	0.036	4663	0.008
4711	0	4846	0	4711	0.077	4846	0	4846	0.005	4846	0	4711	0
4846	0	4918	0	4846	0	4918	0	4918	0	4918	0	4846	0
4918	0	4994	0	4918	0	4994	0	4994	0.004	4994	0.012	4918	0
4994	0	5052	0	4994	0	5052	0	5052	0	5052	0	4994	0
5052	0	5110	0	5052	0	5110	0.012	5110	0	5110	0	5052	0
5110	0	5145	0.013	5110	0	5145	0	5145	0	5145	0	5110	0.006
5145	0	5162	0.013	5145	0.069	5162	0	5162	0	5162	0	5145	0
5162	0	5235	0	5162	0.033	5242	0	5242	0.021	5235	0.008	5162	0.006
5235	0	5242	0	5235	0	5269	0	5269	0.018	5242	0.008	5242	0.007
5242	0	5269	0.021	5242	0	5351	0.011	5351	0.023	5269	0.021	5269	0.009
5269	0	5351	0.01	5269	0.031	5398	0.019	5398	0.056	5351	0.011	5351	0.03
5351	0	5398	0	5351	0	5458	0	5458	0.011	5398	0.018	5398	0.02
5398	0	5458	0.014	5398	0	5469	0.027	5469	0.026	5458	0.008	5469	0.028
5469	0	5469	0.033	5469	0	5621	0.042	5621	0.024	5469	0.018	5621	0.04
5621	0.034	5621	0	5621	0	5736	0	5736	0.005	5621	0.071	5736	0.002
5736	0.008	5736	0.005	5736	0	5739	0	5739	0.005	5736	0.005	5739	0.002
5739	0.008	5739	0.005	5739	0	5742	0	5742	0.005	5739	0.005	5742	0.002
5742	0.008	5742	0.005	5742	0	5754	0.014	5754	0.009	5742	0.005	5754	0
5754	0.043	5754	0.027	5754	0	5766	0	5766	0.004	5754	0	5766	0
5766	0	5766	0	5766	0	5789	0	5789	0	5766	0	5789	0
5789	0.013	5789	0	5789	0	5819	0	5819	0.005	5789	0	5819	0.011
5819	0	5819	0.027	5819	0	5908	0.012	5908	0	5819	0.015	5908	0.008
5908	0.011	5908	0.011	5908	0	5911	0.012	5911	0	5908	0.006	5911	0.008
5911	0.011	5911	0.011	5911	0	5915	0.012	5915	0	5911	0.006	5915	0.008
5915	0.011	5915	0.011	5915	0	5968	0	5968	0.017	5915	0.006	5968	0.014
5968	0.039	5968	0.007	5968	0	5971	0	5971	0.017	5968	0.017	5971	0.014
5971	0.039	5971	0.007	5971	0	6014	0.007	6014	0.002	5971	0.017	6014	0
6014	0	6014	0.006	6014	0	6019	0.007	6019	0.002	6014	0	6019	0
6019	0	6019	0.006	6019	0	6052	0.027	6052	0.054	6019	0	6052	0
6052	0.042	6052	0.026	6052	0	6067	0	6067	0.008	6052	0	6067	0.009
6067	0.013	6067	0.007	6067	0.018	6073	0	6073	0.008	6067	0	6073	0.009
6073	0.013	6073	0.007	6073	0.018	6127	0	6127	0.019	6073	0	6127	0.01
6127	0	6127	0	6127	0	6163	0	6163	0	6127	0.012	6163	0
6163	0	6163	0	6163	0	6172	0	6172	0	6163	0	6172	0
6172	0	6172	0	6172	0	6180	0	6180	0	6172	0	6180	0
6180	0	6180	0	6180	0	6188	0	6188	0	6180	0	6188	0
6188	0	6188	0	6188	0	6241	0.083	6241	0.11	6188	0	6241	0.212
6241	0.167	6241	0.167	6241	0.1	6262	0.014	6262	0	6241	0.125	6262	0
6262	0	6262	0	6262	0	6328	0	6328	0	6262	0	6328	0
6328	0	6328	0	6328	0.02	6444	0	6444	0.002	6328	0	6444	0
6444	0	6444	0.005	6444	0	6454	0	6454	0.002	6444	0.012	6454	0
6454	0	6454	0.005	6454	0	6463	0	6463	0.002	6454	0.012	6463	0
6463	0	6463	0.005	6463	0	6539	0	6539	0.007	6463	0.012	6539	0.01
6539	0	6539	0	6539	0	6562	0	6562	0.004	6539	0	6562	0.002
6562	0	6562	0	6562	0	6568	0	6568	0.004	6562	0.006	6568	0.002
6568	0	6568	0	6568	0	6571	0	6571	0.004	6568	0.006	6571	0.002
6571	0	6571	0	6571	0	6616	0	6616	0.005	6571	0.006	6616	0
6616	0	6616	0.033	6616	0	6655	0	6655	0	6616	0	6655	0
6655	0	6655	0	6655	0	6688	0	6688	0.053	6655	0.024	6688	0.025
6688	0	6688	0.02	6688	0.077	6760	0.048	6760	0.021	6688	0	6760	0
6760	0	6760	0	6760	0	6796	0	6796	0	6760	0.017	6796	0.003
6796	0	6796	0	6796	0	6806	0	6806	0	6796	0	6806	0.003
6806	0	6806	0	6806	0	6823	0	6823	0.006	6806	0	6823	0
6823	0	6823	0	6823	0	6838	0.027	6838	0.009	6823	0	6838	0.006
6838	0	6838	0	6838	0	6850	0	6850	0.002	6838	0	6850	0.002
6850	0	6850	0.005	6850	0	6853	0	6853	0.002	6850	0	6853	0.002
6853	0	6853	0.005	6853	0	6874	0	6874	0.005	6853	0	6874	0
6874	0	6874	0.016	6874	0	6886	0	6886	0	6874	0	6886	0.013
6886	0	6886	0	6886	0	6949	0	6949	0.022	6886	0	6949	0
6949	0.075	6949	0.014	6949	0	6997	0	6997	0	6949	0	6997	0
6997	0	6997	0	6997	0	7006	0	7006	0	6997	0	7006	0
7006	0	7006	0	7006	0	7011	0	7011	0	7006	0	7011	0
7011	0	7011	0	7011	0	7018	0	7018	0	7011	0	7018	0
7018	0	7018	0	7018	0	7129	0	7129	0.003	7018	0	7129	0
7129	0.014	7129	0.01	7129	0	7159	0	7159	0.021	7129	0	7159	0
7159	0.015	7159	0.007	7159	0	7162	0	7162	0.021	7159	0	7162	0
7162	0.015	7162	0.007	7162	0	7182	0	7195	0	7162	0	7195	0
7195	0.008	7195	0	7195	0	7195	0	7204	0	7195	0	7204	0
7204	0.008	7204	0	7204	0	7204	0	7214	0	7204	0	7214	0
7214	0.008	7214	0	7214	0	7214	0	7217	0	7214	0	7217	0
7217	0.008	7217	0	7217	0	7217	0	7224	0	7217	0	7224	0
7224	0.008	7224	0	7224	0	7224	0	7234	0	7224	0	7234	0
7234	0.008	7234	0	7234	0	7234	0	7330	0.005	7234	0	7330	0.004
7330	0	7330	0	7330	0	7330	0.005	7335	0.005	7330	0.006	7335	0.004
7335	0	7335	0	7335	0	7335	0.005	7340	0.005	7335	0.006	7340	0.004
7340	0	7340	0	7340	0	7340	0.005	7417	0.007	7340	0.006	7417	0.003
7417	0	7417	0.006	7417	0	7417	0.014	7426	0.007	7417	0	7426	0.003
7426	0	7426	0.006	7426	0	7426	0.014	7461	0.011	7426	0	7461	0.004
7461	0.014	7461	0.008	7461	0	7461	0.009	7598	0.013	7461	0	7598	0.006
7598	0.065	7598	0.01	7598	0	7598	0.039	7617	0.009	7598	0.037	7617	0.006
7617	0.045	7617	0.03	7617	0.038	7617	0.04	7662	0	7617	0	7662	0.004
7662	0	7662	0.007	7662	0	7662	0	7755	0.009	7662	0	7755	0.018
7755	0	7755	0.007	7755	0	7755	0.008	7773	0.032	7755	0.009	7773	0
7773	0	7773	0	7773	0	7773	0	7791	0	7773	0	7791	0
7791	0	7791	0	7791	0	7791	0	7812	0.014	7791	0	7812	0.019
7812	0.027	7812	0.014	7812	0.029	7812	0	7828	0.004	7812	0.008	7828	0.028
7828	0	7828	0.036	7828	0.036	7828	0.025	7848	0.007	7828	0.015	7848	0.003
7848	0	7848	0.013	7848	0	7848	0	7857	0.007	7848	0	7857	0.003
7857	0	7857	0.013	7857	0	7857	0	7908	0.002	7857	0	7908	0
7908	0	7908	0	7908	0	7908	0.01	7917	0.002	7908	0	7917	0
7917	0	7917	0	7917	0	7917	0.01	7923	0.002	7917	0	7923	0
7923	0	7923	0	7923	0	7923	0.01	7926	0.002	7923	0	7926	0
7926	0	7926	0	7926	0	7926	0.01	7977	0.009	7926	0	7977	0.002
7977	0	7977	0.01	7977	0	7973	0	7984	0.009	7977	0.013	7984	0.002
7984	0	7984	0.01	7984	0	7977	0	7995	0.006	7984	0.013	7995	0
7995	0	7995	0.005	7995	0	7984	0	8005	0.006	7995	0	8005	0
8005	0	8005	0.005	8005	0	7995	0.007	8018	0.014	8005	0	8018	0
8018	0	8018	0	8018	0.019	8005	0.007	8035	0.019	8018	0	8035	0.004
8035	0	8035	0	8035	0.016	8018	0	8058	0	8035	0	8058	0.003
8058	0	8058	0	8058	0	8035	0.018	8112	0.003	8058	0	8112	0
8112	0.016	8112	0.008	8112	0	8058	0.016	8116	0.003	8112	0	8116	0
8116	0.016	8116	0.008	8116	0	8112	0.01	8139	0	8116	0	8139	0.002
8139	0	8139	0.005	8139	0	8116	0.01	8146	0	8139	0.006	8146	0.002
8146	0	8146	0.005	8146	0	8139	0	8150	0	8146	0.006	8150	0.002
8150	0	8150	0.005	8150	0	8146	0	8163	0	8150	0.006	8163	0
8163	0	8163	0	8163	0	8150	0	8211	0	8163	0	8211	0
8211	0.013	8211	0	8211	0	8163	0	8253	0.017	8211	0	8253	0
8253	0.04	8253	0	8253	0.053	8211	0.009	8385	0	8253	0	8385	0
8385	0	8385	0	8385	0	8253	0	8531	0.015	8385	0	8531	0.009
8531	0	8531	0.009	8531	0	8385	0	8543	0.011	8531	0	8543	0
8543	0.033	8543	0	8543	0	8531	0.01	8579	0.004	8543	0	8579	0
8579	0	8579	0	8579	0	8543	0.022	8582	0.004	8579	0	8582	0
8582	0	8582	0	8582	0	8579	0	8646	0.028	8582	0	8646	0.073
8646	0	8646	0	8646	0.034	8582	0	8721	0.024	8646	0.019	8721	0.02
8721	0.041	8721	0.053	8721	0	8646	0.094	8780	0.008	8721	0	8780	0
8780	0	8780	0	8780	0	8721	0.011	8854	0	8780	0	8854	0
8854	0	8854	0	8854	0	8780	0	8858	0	8854	0	8858	0
8858	0	8858	0	8858	0	8854	0	8877	0	8858	0	8877	0
8877	0	8877	0	8877	0.014	8858	0	8957	0.003	8877	0	8957	0.008
8957	0.016	8957	0	8957	0	8877	0	8996	0.002	8957	0	8996	0.004
8996	0	8996	0	8996	0	8957	0.039	9000	0.002	8996	0	9000	0.004
9000	0	9000	0	9000	0	8996	0	9008	0.002	9000	0	9008	0.004
9008	0	9008	0	9008	0	9000	0	9053	0	9008	0	9053	0
9053	0	9053	0	9053	0	9008	0	9137	0.002	9137	0.012	9137	0.004
9137	0	9137	0.016	9137	0.01	9053	0	9143	0.002	9143	0.012	9143	0.004
9143	0	9143	0.016	9143	0.01	9137	0	9161	0	9161	0	9161	0
9161	0	9161	0	9161	0	9143	0	9194	0.015	9194	0	9194	0
9194	0.051	9194	0.032	9194	0.029	9161	0	9292	0	9292	0	9292	0
9292	0	9292	0	9273	0	9194	0	9327	0.025	9327	0.013	9327	0.005
9327	0.021	9327	0.011	9292	0	9292	0.013	9380	0.007	9380	0.007	9380	0.014
9380	0.021	9380	0.006	9327	0.027	9327	0.013	9382	0.007	9382	0.007	9382	0.014
9382	0.021	9382	0.006	9380	0.011	9380	0.007	9392	0.007	9392	0.007	9392	0.014
9392	0.021	9392	0.006	9382	0.011	9382	0.007	9443	0.004	9443	0.011	9443	0.002
9443	0	9443	0.004	9392	0.011	9392	0.007	9448	0.004	9448	0.011	9448	0.002
9448	0	9448	0.004	9443	0	9443	0	9487	0.003	9487	0	9487	0
9487	0	9487	0	9448	0	9448	0	9573	0	9573	0.02	9573	0.008
9573	0	9573	0.018	9487	0	9487	0	9610	0	9610	0	9610	0.005
9610	0	9610	0	9573	0	9573	0	9619	0	9619	0	9619	0.005
9619	0	9619	0	9610	0	9610	0	9671	0	9671	0.01	9671	0
9671	0	9671	0	9619	0	9619	0	9751	0.003	9751	0	9751	0.004
9751	0	9751	0.008	9671	0	9671	0	9772	0.005	9772	0	9772	0.002
9772	0	9772	0.005	9751	0	9751	0	9775	0.005	9775	0	9775	0.002
9775	0	9775	0.005	9772	0	9772	0	9784	0.005	9784	0	9784	0.002
9784	0	9784	0.005	9775	0	9775	0	9817	0.004	9817	0.011	9817	0.02
9817	0	9817	0	9784	0	9784	0	9826	0.004	9826	0.011	9826	0.02
9826	0	9826	0	9817	0	9817	0.01	9866	0.036	9866	0	9866	0.049
9866	0.059	9866	0.033	9826	0	9826	0.01	9910	0.003	9910	0.005	9910	0
9910	0	9910	0.004	9866	0	9866	0.038	9916	0.003	9916	0.005	9916	0
9916	0	9916	0.004	9910	0	9910	0.005	9919	0.003	9919	0.005	9919	0
9919	0	9919	0.004	9916	0	9916	0.005	10012	0	10012	0	10012	0
10012	0	10012	0.022	9919	0	9919	0.005	10042	0.003	10066	0	10066	0
10066	0	10066	0	10012	0	10012	0	10066	0.008	10141	0.026	10141	0.067
10141	0.077	10141	0.038	10066	0	10066	0.008	10141	0.098	10168	0	10168	0
10168	0	10168	0	10141	0.16	10141	0.071	10168	0.002	10174	0	10174	0
10174	0	10174	0	10168	0	10168	0.005	10174	0.002	10180	0	10180	0
10180	0	10180	0	10174	0	10174	0.005	10180	0.002	10195	0	10195	0.002
10195	0	10195	0	10180	0	10180	0.005	10195	0.004	10199	0	10199	0.002
10199	0	10199	0	10195	0	10195	0	10199	0.004	10201	0	10201	0.002
10201	0	10201	0	10199	0	10199	0	10201	0.004	10399	0	10399	0.008
10399	0	10399	0	10201	0	10201	0	10399	0.007	10425	0	10425	0
10425	0	10425	0.009	10399	0.034	10399	0.011	10425	0	10435	0	10435	0
10435	0	10435	0.009	10425	0	10425	0	10435	0	10535	0	10535	0.003
10535	0	10535	0.006	10435	0	10435	0	10535	0.002	10584	0	10584	0
10584	0	10584	0.006	10535	0	10535	0.007	10584	0	10669	0	10669	0
10669	0	10669	0.022	10584	0	10584	0	10669	0.003	10675	0	10675	0
10675	0	10683	0	10669	0	10669	0	10675	0.003	10683	0	10683	0
10683	0	10735	0	10675	0	10675	0	10683	0.003	10735	0	10735	0
10735	0	10773	0.021	10683	0	10683	0	10735	0.002	10773	0	10773	0.011
10773	0	10932	0	10735	0	10735	0	10773	0.003	10932	0.013	10932	0
10932	0	11002	0	10773	0.015	10773	0.009	10932	0.009	11002	0	11002	0
11002	0	11029	0	10932	0	10932	0.013	11002	0	11029	0	11029	0.006
11029	0	11124	0	11002	0	11002	0.01	11029	0	11124	0	11124	0.012
11124	0	11161	0.024	11029	0	11029	0	11124	0.03	11161	0.043	11161	0.021
11161	0	11182	0.004	11124	0.035	11124	0	11161	0.028	11182	0	11182	0.002
11182	0	11190	0.004	11161	0	11161	0.014	11182	0.002	11190	0	11190	0.002
11190	0	11244	0.008	11182	0	11182	0	11190	0.002	11244	0.01	11244	0.008
11244	0	11388	0.034	11190	0	11190	0	11244	0.008	11388	0.021	11388	0.024
11388	0	11421	0.014	11244	0	11244	0	11388	0.009	11421	0.01	11421	0.003
11421	0.013	11433	0.011	11388	0.05	11388	0.029	11421	0.012	11433	0	11433	0
11433	0	11454	0	11421	0.016	11421	0.009	11433	0.009	11454	0.011	11454	0.013
11454	0	11475	0	11433	0.012	11433	0.016	11454	0.004	11475	0	11491	0.003
11475	0.013	11491	0.007	11454	0.021	11454	0.024	11475	0	11491	0	11590	0.016
11491	0.023	11590	0.024	11475	0	11475	0	11491	0.005	11590	0	11609	0.006
11590	0.091	11609	0.006	11491	0	11491	0	11590	0.013	11609	0	11646	0
11609	0	11646	0	11590	0	11590	0.028	11609	0.002	11646	0	11688	0.009
11646	0	11688	0	11609	0	11609	0.008	11646	0	11688	0	11691	0.009
11688	0.011	11691	0	11646	0	11646	0	11688	0.01	11691	0	11709	0.008
11691	0.011	11709	0.013	11688	0.039	11688	0.017	11691	0.01	11709	0	11715	0.008
11709	0.01	11715	0.013	11691	0.039	11691	0.017	11709	0.011	11715	0	11760	0.002
11715	0.01	11760	0.005	11709	0.013	11709	0	11715	0.011	11760	0	11764	0.002
11760	0	11764	0.005	11715	0.013	11715	0	11760	0	11764	0	11776	0.037
11764	0	11776	0.012	11760	0	11760	0	11764	0	11776	0	11850	0.002
11776	0	11850	0.005	11764	0	11764	0	11776	0.034	11850	0	11859	0.002
11850	0.008	11859	0.005	11776	0.027	11776	0.02	11850	0.002	11859	0	11912	0.003
11859	0.008	11912	0.007	11850	0	11850	0	11859	0.002	11912	0	11945	0
11912	0	12052	0.047	11859	0	11859	0	11912	0.006	12052	0.02	12052	0.023
11945	0	12111	0.049	11912	0	11912	0.01	12052	0.045	12111	0	12111	0.009
12052	0	12123	0	11945	0	12052	0.064	12111	0.013	12123	0.043	12123	0
12111	0	12190	0.015	12052	0	12111	0	12123	0	12190	0.021	12190	0.053
12123	0	12205	0.013	12111	0	12123	0.053	12190	0.066	12205	0.021	12205	0
12190	0.02	12404	0	12123	0	12190	0.038	12205	0.015	12404	0	12404	0.004
12205	0	12455	0	12190	0	12205	0	12404	0	12455	0.1	12455	0.079
12404	0	12526	0.008	12205	0	12404	0	12455	0.06	12526	0	12526	0.004
12455	0.071	12620	0	12404	0	12455	0	12526	0	12620	0	12620	0.005
12526	0	12734	0	12455	0.091	12526	0	12620	0	12734	0	12734	0
12620	0	12761	0.023	12526	0	12620	0	12734	0.017	12761	0.055	12761	0.039
12734	0.042	12773	0.007	12620	0	12734	0	12761	0.055	12773	0	12773	0
12761	0	12812	0.005	12734	0	12761	0.022	12773	0.002	12812	0	12812	0.002
12773	0.01	12816	0.005	12761	0	12773	0	12812	0.002	12816	0	12816	0.002
12812	0	12861	0	12773	0.016	12812	0	12816	0.002	12861	0.006	12861	0
12816	0	12866	0	12812	0	12816	0	12861	0	12866	0.006	12866	0
12861	0	12869	0	12816	0	12861	0	12866	0	12869	0.006	12869	0
12866	0	12875	0	12861	0	12866	0	12869	0	12875	0.006	12875	0
12869	0	12887	0	12866	0	12869	0	12875	0	12887	0.009	12887	0.006
12875	0	12950	0.05	12869	0	12875	0	12887	0.002	12950	0.025	12950	0.008
12887	0	13119	0.023	12875	0	12887	0	12950	0.032	13119	0.028	13119	0.04
12950	0.148	13178	0.009	12887	0	12950	0.05	13119	0.025	13178	0.035	13178	0.004
13119	0	13196	0.022	12950	0	13119	0	13178	0.018	13196	0	13196	0.01
13178	0.027	13208	0	13119	0.038	13178	0.011	13196	0.004	13208	0	13208	0.004
13196	0	13238	0	13178	0	13196	0	13208	0.007	13238	0	13238	0
13208	0.015	13286	0.012	13196	0	13208	0	13238	0	13286	0	13286	0.005
13238	0	13331	0	13208	0.026	13238	0.011	13286	0.004	13331	0	13331	0
13286	0	13364	0	13238	0	13286	0.014	13331	0	13364	0	13364	0
13331	0	13404	0	13286	0	13331	0	13364	0	13404	0	13404	0.005
13364	0	13523	0.006	13331	0	13364	0	13404	0.004	13523	0.007	13523	0
13404	0	13529	0.006	13364	0	13404	0	13523	0.002	13529	0.007	13529	0
13523	0.008	13550	0	13404	0	13523	0.007	13529	0.002	13550	0	13550	0
13529	0.008	13577	0.023	13523	0	13529	0.007	13550	0.009	13577	0.034	13577	0.052
13550	0	13595	0.041	13529	0	13550	0	13577	0.047	13595	0.043	13595	0.06
13577	0	13608	0	13550	0	13577	0.033	13595	0.037	13608	0	13608	0
13595	0.024	13641	0	13577	0.04	13595	0.135	13608	0	13641	0	13641	0
13608	0	13667	0	13595	0	13608	0	13641	0.004	13667	0.024	13667	0.008
13641	0.015	13701	0	13608	0	13641	0.014	13667	0.023	13701	0	13701	0.019
13667	0	13712	0	13641	0	13667	0	13701	0.009	13712	0	13712	0
13701	0	13724	0	13667	0	13701	0.011	13712	0.016	13724	0	13724	0.006
13712	0	13757	0.017	13701	0	13712	0	13724	0	13757	0	13757	0
13724	0.018	13808	0.016	13712	0.067	13724	0	13757	0	13808	0	13808	0.007
13757	0	13913	0	13724	0	13757	0	13808	0.008	13913	0	13913	0.006
13808	0.01	13938	0	13757	0	13808	0	13913	0.005	13938	0.029	13938	0.018
13913	0	13966	0.015	13808	0	13913	0.017	13938	0.009	13966	0	13966	0.005
13938	0.024	14158	0	13913	0	13938	0	13966	0.005	14158	0	14158	0.006
13966	0.019	14224	0.041	13938	0	13966	0	14158	0.005	14224	0	14224	0.005
14224	0.02	14247	0	13966	0.1	14158	0	14224	0.015	14247	0	14247	0
14382	0	14382	0.014	14158	0	14382	0	14382	0.024	14382	0.031	14382	0.006
14457	0	14457	0	14382	0.077	14457	0	14457	0.007	14457	0.012	14457	0
14558	0	14558	0.007	14457	0	14558	0	14558	0	14558	0	14558	0
14567	0	14567	0.007	14558	0.014	14567	0	14567	0	14567	0	14567	0
14679	0	14679	0.011	14567	0.014	14679	0.008	14679	0.003	14679	0	14679	0
14683	0	14683	0.011	14679	0	14683	0.008	14683	0.003	14683	0	14683	0
14696	0	14696	0.036	14683	0	14696	0.036	14696	0.022	14696	0.034	14696	0.055
14719	0	14719	0	14696	0.056	14719	0	14719	0.012	14719	0.014	14719	0.01
14758	0	14758	0	14719	0.037	14758	0	14758	0.01	14758	0	14758	0.009
14802	0.043	14802	0	14758	0	14802	0.014	14802	0.01	14802	0	14802	0.027
14829	0	14829	0.087	14802	0.026	14829	0.053	14829	0.05	14829	0.023	14829	0.086
14844	0.034	14844	0	14829	0.029	14844	0	14844	0	14844	0	14844	0.016
14859	0.025	14859	0.024	14844	0	14859	0.018	14859	0.021	14859	0.019	14859	0.007
14919	0	14919	0.005	14859	0.029	14919	0.007	14919	0.007	14919	0.007	14919	0.007
14928	0	14928	0.005	14919	0	14928	0.007	14928	0.007	14928	0.007	14928	0.007
14943	0.038	14943	0.008	14928	0	14943	0	14943	0.008	14943	0	14943	0.013
14956	0	14956	0	14943	0.021	14956	0	14956	0	14956	0	14956	0.002
14961	0	14961	0	14956	0	14961	0	14961	0	14961	0	14961	0.002
14983	0.022	14983	0	14961	0	14983	0.055	14983	0.018	14983	0	14983	0
14994	0	14994	0	14983	0	14994	0.008	14994	0.009	14994	0	14994	0
15003	0	15003	0	14994	0	15003	0.008	15003	0.009	15003	0	15003	0
15039	0	15039	0	15003	0	15039	0.007	15039	0.01	15039	0.007	15039	0
15043	0	15043	0	15039	0.013	15043	0.007	15043	0.01	15043	0.007	15043	0
15057	0	15057	0	15043	0.013	15057	0	15057	0	15057	0	15057	0
15090	0	15090	0	15057	0	15090	0	15090	0	15090	0	15090	0.013
15146	0	15146	0	15090	0.015	15146	0	15146	0	15146	0	15146	0.026
15198	0	15198	0	15146	0	15198	0.019	15198	0	15198	0	15198	0
15274	0.067	15274	0.068	15198	0	15274	0	15274	0.02	15274	0	15274	0.017
15348	0.011	15348	0	15274	0.077	15348	0	15348	0.003	15348	0	15348	0.008
15353	0.011	15353	0	15348	0	15353	0	15353	0.003	15353	0	15353	0.008
15390	0	15390	0.01	15353	0	15390	0	15390	0.018	15390	0.016	15390	0.006
15429	0	15429	0	15390	0	15429	0	15429	0	15429	0	15429	0.002
15435	0	15435	0	15429	0.021	15435	0	15435	0	15435	0	15435	0.002
15498	0	15498	0	15435	0.021	15498	0.011	15498	0.02	15498	0	15498	0.004
15555	0	15555	0	15498	0.042	15555	0	15555	0.007	15555	0	15555	0
15573	0	15573	0	15555	0	15573	0.011	15573	0.008	15573	0.012	15573	0.015
15589	0.016	15589	0.016	15573	0	15589	0	15589	0.009	15589	0	15589	0.008
15594	0.016	15594	0.016	15589	0.053	15594	0	15594	0.009	15594	0	15594	0.008
15615	0.013	15615	0.008	15594	0.053	15615	0.032	15615	0.007	15615	0.027	15615	0.004
15697	0.077	15697	0.021	15615	0.017	15697	0.019	15697	0.018	15697	0	15697	0.076
15732	0.029	15732	0.025	15697	0.088	15732	0.023	15732	0	15732	0.026	15732	0.007
15759	0	15759	0	15732	0	15759	0	15759	0.039	15759	0	15759	0.024
15810	0	15810	0	15759	0.062	15810	0	15810	0.005	15810	0.013	15810	0.009
15925	0	15925	0	15810	0	15925	0.031	15925	0.074	15925	0	15925	0.012
16082	0	16082	0.012	15925	0	16082	0.038	16082	0.023	16082	0	16082	0.005
16094	0.011	16094	0	16082	0	16094	0.03	16094	0.01	16094	0	16094	0.003
16127	0	16127	0	16094	0	16127	0	16127	0	16127	0	16127	0
16327	0	16327	0.011	16327	0	16327	0	16327	0	16327	0	16327	0
16359	0.019	16359	0.015	16359	0.028	16359	0.015	16359	0.021	16359	0.015	16359	0.018
16410	0	16410	0.056	16410	0.125	16410	0.154	16410	0.083	16410	0.05	16410	0.043
16426	0.013	16426	0	16426	0	16426	0	16426	0	16426	0	16426	0
16448	0.012	16448	0.006	16448	0	16448	0.008	16448	0.009	16448	0	16448	0.003
16453	0.012	16453	0.006	16453	0	16453	0.008	16453	0.009	16453	0	16453	0.003
16494	0	16494	0.013	16494	0	16494	0	16494	0	16494	0.018	16494	0.014
16541	0	16541	0	16541	0	16541	0	16541	0.006	16541	0	16541	0
16564	0	16564	0.008	16564	0	16564	0.014	16564	0.011	16564	0.015	16564	0.014

## Sheet: Diff. meth. on rCRS
Haplogroup results
H Vs J1
Position on rCRS	mu1	mu2	diff	diff.se	stat	phi1	phi2	pval	fdr
10400	0.0264355	0.25447	-0.228035	0.0364705	-6.25259	0.0137884	0.0120636	4.03705e-10	8.76041e-08
16128	6.38134e-05	0.322185	-0.322121	0.0566116	-5.69002	0.016608	0.0124631	1.27026e-08	1.83764e-06
16360	0.0752611	0.57707	-0.501809	0.0581915	-8.62341	0.0169237	0.0125314	6.49913e-18	2.82062e-15
H Vs J2
Position on rCRS	mu1	mu2	diff	diff.se	stat	phi1	phi2	pval	fdr
10400	0.0264355	0.251048	-0.224613	0.0350428	-6.40967	0.0137884	0.0101817	1.45835e-10	3.16463e-08
16128	6.38134e-05	0.489763	-0.489699	0.0657477	-7.44816	0.016608	0.0129737	9.46533e-14	4.10795e-11
Fibroblasts results
Ctrl Vs MELAS_1
Position on rCRS	mu1	mu2	diff	diff.se	stat	phi1	phi2	pval	fdr
4919	0.234492	0.000174489	0.234318	0.0396505	5.90958	0.0172497	0.0244468	3.42982e-09	4.87034e-07
15925	0.662011	0.000265131	0.661746	0.0573574	11.5372	0.0252947	0.0244396	8.56292e-31	3.6478e-28
16128	0.494665	0.0132317	0.481433	0.0692633	6.95077	0.0185125	0.0231685	3.63303e-12	7.73835e-10
Ctrl Vs MELAS80
Position on rCRS	mu1	mu2	diff	diff.se	stat	phi1	phi2	pval	fdr
4919	0.234492	0.00955872	0.224933	0.0412524	5.45261	0.0172497	0.0173444	4.96356e-08	7.04825e-06
9195	0.0521203	0.457422	-0.405302	0.0837131	-4.84156	0.0169862	0.0201799	1.28823e-06	0.000137197
15925	0.662011	0.0157886	0.646222	0.0596629	10.8312	0.0252947	0.0177006	2.4485e-27	1.04306e-24
16128	0.494665	0.0267008	0.467964	0.0700096	6.68429	0.0185125	0.0170397	2.32046e-11	4.94258e-09
Ctrl Vs MELAS_2
Position on rCRS	mu1	mu2	diff	diff.se	stat	phi1	phi2	pval	fdr
4919	0.234492	0.00917115	0.225321	0.0412878	5.45732	0.0172497	0.0155963	4.83368e-08	1.02957e-05
10400	0.0217982	0.308006	-0.286208	0.0612399	-4.67355	0.0159216	0.0154467	2.96038e-06	0.000420374
15925	0.662011	0.000208099	0.661803	0.0573319	11.5434	0.0252947	0.0172562	7.97508e-31	3.39738e-28

## Sheet: Diff. meth. on consensus
Haplogroup results
H Vs J1
Position on consensus	mu1	mu2	diff	diff.se	stat	phi1	phi2	pval	fdr
10400	7.10854e-05	8.1039e-05	-9.95367e-06	0.00316228	-0.00314763	0.0166092	0.0131054	0.997489	0.997747
16128	0.0752325	0.02424	0.0509925	0.0271893	1.87547	0.0169332	0.00961619	0.0607288	0.997747
16360	0.0264261	0.0157008	0.0107253	0.0169492	0.632789	0.013726	0.010472	0.526871	0.997747
H Vs J2
Position on consensus	mu1	mu2	diff	diff.se	stat	phi1	phi2	pval	fdr
1869	7.10854e-05	0.0194972	-0.0194261	0.0148115	-1.31155	0.0166092	0.0119462	0.189671	0.999722
12710	0.0264261	0.00713334	0.0192928	0.0153893	1.25365	0.013726	0.010946	0.209971	0.999722
Fibroblasts results
Ctrl Vs MELAS_1
Position on consensus	mu1	mu2	diff	diff.se	stat	phi1	phi2	pval	fdr
4919	0.00761739	0.000268358	0.00734903	0.0089751	0.818824	0.0194343	0.0242237	0.412887	0.983842
15925	0.000165539	0.0132105	-0.013045	0.0162623	-0.80216	0.0200843	0.0230159	0.42246	0.983842
16128	0.0124586	0.000176506	0.0122821	0.00956046	1.28467	0.0158833	0.02423	0.198907	0.983842
Ctrl Vs MELAS_2
Position on consensus	mu1	mu2	diff	diff.se	stat	phi1	phi2	pval	fdr
4919	0.00761739	0.0157605	-0.00814314	0.019192	-0.424299	0.0194343	0.0169628	0.671348	0.997245
9195	0.000165539	0.026654	-0.0264884	0.0192778	-1.37404	0.0200843	0.0163624	0.16943	0.997245
15925	0.0124586	0.0095369	0.00292167	0.0150824	0.193714	0.0158833	0.0166365	0.8464	0.997245
16128	0.0520601	0.124147	-0.0720867	0.0678608	-1.06227	0.0169158	0.0196061	0.288112	0.997245
Ctrl Vs MERRF
Position on consensus	mu1	mu2	diff	diff.se	stat	phi1	phi2	pval	fdr
4919	0.00761739	0.000197718	0.00741967	0.00878277	0.844798	0.0194343	0.0183087	0.398223	0.999911
10400	0.0124586	0.00913498	0.00332358	0.0153289	0.216819	0.0158833	0.0165921	0.82835	0.999911
15925	0.0217785	0.025471	-0.0036925	0.0252786	-0.146071	0.0158604	0.0156861	0.883865	0.999911

## Sheet: m.3243 A>G (1) WT Vs Mut SS res
chr	pos	WT mu1	Mut mu2	diff	diff.se	stat	phi1	phi2	pval	fdr
MT	124	0.00700753	0.0208649	-0.0138573	0.0267152	-0.518706	0.0553108	0.051358	0.603966	0.968835
MT	199	0.0158643	0.0132189	0.00264539	0.0306542	0.0862979	0.0286514	0.0358425	0.93123	0.996294
MT	300	0.0174464	0.00976827	0.00767811	0.0263567	0.291316	0.02995	0.0506253	0.77081	0.968835
MT	309	0.0174464	0.00976827	0.00767811	0.0263567	0.291316	0.02995	0.0506253	0.77081	0.968835
MT	421	0.0216998	0.00755899	0.0141408	0.0241913	0.584541	0.0673913	0.0507184	0.558856	0.968835
MT	425	0.0216998	0.00755899	0.0141408	0.0241913	0.584541	0.0673913	0.0507184	0.558856	0.968835
MT	438	0.0205709	0.00709197	0.0134789	0.021851	0.616854	0.0592703	0.0498078	0.537331	0.968835
MT	461	0.0189013	0.000510728	0.0183906	0.020989	0.876202	0.0619021	0.0498257	0.38092	0.968835
MT	500	0.0171277	0.000508026	0.0166196	0.0199939	0.831235	0.030906	0.0498104	0.405841	0.968835
MT	544	0.0159274	0.000492962	0.0154345	0.0203233	0.759446	0.0300192	0.049805	0.447586	0.968835
MT	571	0.0165342	0.00050137	0.0160328	0.0210373	0.762114	0.0545844	0.0497906	0.445992	0.968835
MT	586	0.0159135	0.000497843	0.0154157	0.0212398	0.725794	0.0517292	0.0498052	0.467965	0.968835
MT	601	0.0159135	0.000497843	0.0154157	0.0213878	0.72077	0.0352558	0.0497906	0.471051	0.968835
MT	661	0.016931	0.000520535	0.0164105	0.0215008	0.763251	0.0636948	0.0498482	0.445314	0.968835
MT	670	0.016931	0.000520535	0.0164105	0.0215008	0.763251	0.0636948	0.0498482	0.445314	0.968835
MT	685	0.0181607	0.000536328	0.0176244	0.0212636	0.828852	0.062894	0.0498169	0.407188	0.968835
MT	698	0.0140887	0.000524703	0.013564	0.0212832	0.637309	0.028811	0.0498552	0.523923	0.968835
MT	703	0.0140887	0.000524703	0.013564	0.0212832	0.637309	0.028811	0.0498552	0.523923	0.968835
MT	725	0.0146326	0.000528628	0.014104	0.0208515	0.676403	0.0292991	0.0497978	0.498785	0.968835
MT	736	0.0146326	0.000528628	0.014104	0.0213336	0.661116	0.0288835	0.0498384	0.508538	0.968835
MT	745	0.0146326	0.000528628	0.014104	0.0213336	0.661116	0.0288835	0.0498384	0.508538	0.968835
MT	781	0.0163912	0.000550142	0.0158411	0.0210977	0.750842	0.0640339	0.0498522	0.452748	0.968835
MT	785	0.0163912	0.000550142	0.0158411	0.0210977	0.750842	0.0640339	0.0498522	0.452748	0.968835
MT	799	0.0157385	0.000546807	0.0151917	0.0213635	0.711103	0.0574489	0.049807	0.477021	0.968835
MT	832	0.0163768	0.000530279	0.0158465	0.021516	0.736499	0.0600726	0.0498321	0.461427	0.968835
MT	888	0.00930403	0.000505053	0.00879897	0.0202005	0.435582	0.033205	0.0497871	0.66314	0.968835
MT	940	0.00985057	0.000501395	0.00934918	0.0196717	0.475259	0.0536237	0.0498005	0.634602	0.968835
MT	1016	0.0120991	0.000530913	0.0115682	0.0222293	0.520405	0.0506163	0.0497871	0.602781	0.968835
MT	1090	0.0285234	0.000647551	0.0278758	0.0270552	1.03033	0.0703892	0.049865	0.302855	0.968835
MT	1095	0.0285234	0.000647551	0.0278758	0.0270552	1.03033	0.0703892	0.049865	0.302855	0.968835
MT	1132	0.0274183	0.000629905	0.0267884	0.0262823	1.01926	0.0634036	0.0497917	0.308081	0.968835
MT	1171	0.0262858	0.000587083	0.0256987	0.0273341	0.94017	0.0737306	0.0498642	0.34713	0.968835
MT	1177	0.0262858	0.000587083	0.0256987	0.0273341	0.94017	0.0737306	0.0498642	0.34713	0.968835
MT	1240	0.0306983	0.0200631	0.0106353	0.0351474	0.302591	0.0304144	0.0510589	0.762202	0.968835
MT	1297	0.0309071	0.0191634	0.0117437	0.0326189	0.360027	0.0316613	0.050006	0.718827	0.968835
MT	1315	0.0296684	0.0183847	0.0112837	0.0353113	0.319549	0.0302624	0.0507743	0.74931	0.968835
MT	1331	0.0296684	0.0183847	0.0112837	0.0329031	0.342937	0.0409979	0.0498989	0.731646	0.968835
MT	1336	0.0296684	0.0183847	0.0112837	0.0329031	0.342937	0.0409979	0.0498989	0.731646	0.968835
MT	1357	0.0328645	0.0230841	0.00978035	0.039734	0.246146	0.0316028	0.0516169	0.805569	0.968835
MT	1439	0.0369793	0.0310402	0.00593918	0.0432403	0.137353	0.0358908	0.0689889	0.890752	0.979997
MT	1474	0.0369793	0.0310402	0.00593918	0.0422253	0.140654	0.0373395	0.0501995	0.888143	0.979997
MT	1501	0.0391678	0.0359305	0.00323731	0.0470778	0.0687652	0.0359965	0.0508949	0.945176	0.996294
MT	1552	0.0398451	0.0391587	0.000686361	0.0453743	0.0151266	0.0818493	0.0503188	0.987931	0.998678
MT	1667	0.0281713	0.0401958	-0.0120245	0.0379386	-0.316946	0.0605926	0.0503327	0.751284	0.968835
MT	1824	0.0266924	0.000699489	0.0259929	0.0269368	0.964958	0.0710234	0.0498323	0.334566	0.968835
MT	1836	0.0266924	0.000699489	0.0259929	0.0296739	0.87595	0.0312271	0.049817	0.381057	0.968835
MT	1869	0.028239	0.000749267	0.0274897	0.0262833	1.0459	0.0357797	0.0498363	0.295607	0.968835
MT	2069	0.0228688	0.000819875	0.0220489	0.0238121	0.925952	0.0534136	0.0497896	0.354471	0.968835
MT	2101	0.0280893	0.000937982	0.0271514	0.0267091	1.01656	0.0317194	0.0497952	0.309363	0.968835
MT	2152	0.0269261	0.000756373	0.0261698	0.0222973	1.17367	0.0369485	0.0497871	0.240526	0.968835
MT	2168	0.023939	0.000669689	0.0232693	0.0238871	0.974137	0.0643768	0.0498193	0.329989	0.968835
MT	2190	0.0227076	0.000655319	0.0220523	0.0240192	0.918112	0.0638928	0.0498187	0.35856	0.968835
MT	2195	0.0227076	0.000655319	0.0220523	0.0240192	0.918112	0.0638928	0.0498187	0.35856	0.968835
MT	2236	0.0207592	0.000606567	0.0201526	0.0238875	0.843647	0.0547293	0.0497871	0.398867	0.968835
MT	2283	0.0198933	0.000593041	0.0193003	0.0241151	0.800341	0.0544955	0.049795	0.423513	0.968835
MT	2306	0.0198933	0.000593041	0.0193003	0.0246108	0.784219	0.0320196	0.0497914	0.432912	0.968835
MT	2343	0.0160882	0.00057403	0.0155141	0.0241501	0.642403	0.0390195	0.0497886	0.520612	0.968835
MT	2371	0.0147411	0.00055832	0.0141828	0.0257476	0.550837	0.0269814	0.0498293	0.581745	0.968835
MT	2388	0.0188934	0.000561171	0.0183322	0.025843	0.709367	0.033439	0.0498185	0.478097	0.968835
MT	2390	0.0188934	0.000561171	0.0183322	0.025843	0.709367	0.033439	0.0498185	0.478097	0.968835
MT	2401	0.0188934	0.000561171	0.0183322	0.0255454	0.717632	0.063956	0.0498602	0.472984	0.968835
MT	2406	0.0170705	0.000532929	0.0165376	0.0255524	0.647202	0.063252	0.0498565	0.517501	0.968835
MT	2415	0.0170705	0.000532929	0.0165376	0.0255524	0.647202	0.063252	0.0498565	0.517501	0.968835
MT	2430	0.017923	0.000531202	0.0173918	0.0255375	0.681027	0.0587071	0.0498219	0.495854	0.968835
MT	2472	0.0249817	0.000550155	0.0244316	0.0259953	0.939845	0.0709007	0.0498577	0.347297	0.968835
MT	2480	0.0249817	0.000550155	0.0244316	0.0259953	0.939845	0.0709007	0.0498577	0.347297	0.968835
MT	2496	0.0262746	0.000522366	0.0257523	0.0261815	0.983607	0.0647691	0.0498371	0.325309	0.968835
MT	2625	0.0226492	0.00047405	0.0221751	0.0267411	0.829252	0.0572063	0.0498042	0.406962	0.968835
MT	2721	0.0258385	0.000501267	0.0253372	0.0272157	0.930979	0.0611802	0.0497884	0.351864	0.968835
MT	2808	0.0323217	0.000649387	0.0316723	0.0267879	1.18234	0.0794559	0.0498346	0.237072	0.968835
MT	2835	0.0288352	0.000626581	0.0282087	0.0256203	1.10103	0.0719304	0.0498326	0.270885	0.968835
MT	2854	0.0268786	0.000593377	0.0262852	0.0234263	1.12204	0.0718716	0.0498051	0.261847	0.968835
MT	2934	0.0265988	0.0144483	0.0121505	0.0313376	0.387729	0.0343452	0.0511839	0.698217	0.968835
MT	3018	0.0129509	0.00798603	0.00496486	0.0249836	0.198725	0.0280018	0.0498624	0.842478	0.968835
MT	3049	0.0129509	0.00798603	0.00496486	0.0246121	0.201724	0.0303343	0.0498624	0.840132	0.968835
MT	3075	0.0135251	0.00850678	0.00501831	0.0258823	0.19389	0.056519	0.0502757	0.846262	0.968835
MT	3095	0.0137483	0.00844009	0.00530819	0.0268921	0.197388	0.0278377	0.0505996	0.843524	0.968835
MT	3118	0.014398	0.00883763	0.00556036	0.0245799	0.226216	0.0459135	0.0497871	0.821033	0.968835
MT	3152	0.014398	0.00883763	0.00556036	0.0260422	0.213513	0.0351627	0.0414574	0.830927	0.968835
MT	3196	0.0147848	0.0090813	0.00570345	0.0264797	0.21539	0.0564858	0.0502113	0.829463	0.968835
MT	3208	0.0144544	0.00861155	0.00584281	0.0259214	0.225405	0.0605078	0.0508039	0.821664	0.968835
MT	3210	0.0144544	0.00861155	0.00584281	0.0259214	0.225405	0.0605078	0.0508039	0.821664	0.968835
MT	3218	0.0144544	0.00861155	0.00584281	0.0259214	0.225405	0.0605078	0.0508039	0.821664	0.968835
MT	3242	0.0137523	0.00815027	0.00560207	0.0249732	0.224323	0.0597658	0.0506689	0.822506	0.968835
MT	3245	0.0137523	0.00815027	0.00560207	0.0249732	0.224323	0.0597658	0.0506689	0.822506	0.968835
MT	3333	0.014033	0.00768115	0.00635186	0.0224833	0.282515	0.0277723	0.0503636	0.777549	0.968835
MT	3443	0.00886212	0.000442091	0.00842003	0.0176721	0.476459	0.0274791	0.0498025	0.633747	0.968835
MT	3456	0.00885127	0.000450074	0.00840119	0.0173073	0.485412	0.0268609	0.0498028	0.627384	0.968835
MT	3487	0.00971713	0.000475339	0.00924179	0.0152673	0.605331	0.0552093	0.0498086	0.544959	0.968835
MT	3526	0.0107882	0.000494104	0.0102941	0.0156616	0.657283	0.0280878	0.0498405	0.510999	0.968835
MT	3536	0.00969817	0.000469785	0.00922839	0.0158283	0.583033	0.026911	0.0498362	0.559871	0.968835
MT	3572	0.0088091	0.000453105	0.00835599	0.0157098	0.531896	0.0366371	0.0497927	0.594798	0.968835
MT	3612	0.00831983	0.000450441	0.00786938	0.0168179	0.467917	0.0562501	0.0498194	0.639844	0.968835
MT	3624	0.0093251	0.000457758	0.00886734	0.0172967	0.51266	0.0268895	0.0498484	0.608189	0.968835
MT	3632	0.0093251	0.000457758	0.00886734	0.0172967	0.51266	0.0268895	0.0498484	0.608189	0.968835
MT	3698	0.0100204	0.00592009	0.00410032	0.0176164	0.232756	0.0558143	0.0498848	0.815951	0.968835
MT	3724	0.0101551	0.00589643	0.00425868	0.0183579	0.23198	0.0564744	0.0501005	0.816553	0.968835
MT	3783	0.0109356	0.00658412	0.0043515	0.0200616	0.216906	0.0591351	0.0507005	0.828281	0.968835
MT	3785	0.0109356	0.00658412	0.0043515	0.0200616	0.216906	0.0591351	0.0507005	0.828281	0.968835
MT	3794	0.0113609	0.00707954	0.00428135	0.0210991	0.202917	0.059093	0.050772	0.8392	0.968835
MT	3798	0.0113609	0.00707954	0.00428135	0.0210991	0.202917	0.059093	0.050772	0.8392	0.968835
MT	3847	0.00944952	0.00623218	0.00321734	0.020094	0.160114	0.0557766	0.0504517	0.872791	0.976533
MT	3871	0.00994126	0.00660525	0.00333602	0.0202325	0.164884	0.029489	0.050003	0.869035	0.975704
MT	3907	0.00895219	0.00784011	0.00111208	0.0231357	0.0480678	0.0302617	0.0375097	0.961662	0.998315
MT	3973	0.00891617	0.00751704	0.00139912	0.0224243	0.0623931	0.0269425	0.0501046	0.95025	0.996294
MT	4059	0.0101587	0.0199997	-0.00984107	0.0265581	-0.370549	0.027099	0.0515303	0.710974	0.968835
MT	4079	0.0102154	0.0188418	-0.00862633	0.024468	-0.352556	0.0551979	0.0506201	0.724421	0.968835
MT	4096	0.0102154	0.0188418	-0.00862633	0.0241336	-0.357441	0.0295149	0.0504428	0.720762	0.968835
MT	4215	0.00749216	0.0138483	-0.00635614	0.0283211	-0.224432	0.0559683	0.0512093	0.822421	0.968835
MT	4225	0.00655642	0.0153252	-0.00876875	0.0299302	-0.292973	0.0548764	0.051351	0.769543	0.968835
MT	4258	0.00655642	0.0153252	-0.00876875	0.0270539	-0.324122	0.0524613	0.0415305	0.745846	0.968835
MT	4299	0.00655642	0.0153252	-0.00876875	0.0296149	-0.296093	0.0539217	0.0511844	0.767159	0.968835
MT	4311	0.00590011	0.0177937	-0.0118936	0.0280894	-0.423417	0.0255823	0.0502219	0.671991	0.968835
MT	4642	7.79108e-05	0.0321326	-0.0320547	0.0244713	-1.30989	0.0498186	0.0502451	0.190233	0.968835
MT	4654	7.88825e-05	0.0294804	-0.0294015	0.0292451	-1.00535	0.0498391	0.0521825	0.31473	0.968835
MT	4786	8.06139e-05	0.0212624	-0.0211818	0.0259342	-0.816752	0.0498349	0.051168	0.41407	0.968835
MT	4801	8.06139e-05	0.0212624	-0.0211818	0.0244839	-0.865132	0.0498367	0.0502524	0.386966	0.968835
MT	4851	8.06139e-05	0.0212624	-0.0211818	0.026554	-0.797688	0.0498505	0.0517292	0.425051	0.968835
MT	4876	0.000822285	0.0192934	-0.0184712	0.0267444	-0.690656	0.050731	0.0358952	0.489782	0.968835
MT	4880	0.00139496	0.0176537	-0.0162587	0.0257698	-0.630921	0.0514286	0.0357604	0.528092	0.968835
MT	4882	0.00139496	0.0176537	-0.0162587	0.0257698	-0.630921	0.0514286	0.0357604	0.528092	0.968835
MT	4894	0.00193866	0.0167409	-0.0148023	0.023423	-0.631955	0.0509285	0.0504297	0.527416	0.968835
MT	4952	0.00545246	0.0165799	-0.0111274	0.0230613	-0.482515	0.0517166	0.0498345	0.62944	0.968835
MT	4999	0.00630966	0.0158656	-0.00955592	0.0255346	-0.374234	0.0544961	0.0517483	0.70823	0.968835
MT	5009	0.00605302	0.0150939	-0.00904083	0.0250581	-0.360795	0.0542451	0.0516586	0.718253	0.968835
MT	5028	0.00605302	0.0150939	-0.00904083	0.0244434	-0.369868	0.054003	0.0508785	0.711481	0.968835
MT	5119	0.0128073	0.0185897	-0.00578235	0.0261428	-0.221183	0.0284261	0.0528636	0.82495	0.968835
MT	5128	0.0136094	0.0146855	-0.0010761	0.025606	-0.0420254	0.0290165	0.0521262	0.966478	0.998611
MT	5134	0.0149076	0.00706201	0.00784563	0.0253919	0.308981	0.0301273	0.0507128	0.757336	0.968835
MT	5153	0.0152317	0.00671873	0.00851293	0.023408	0.363677	0.0363874	0.0497871	0.716099	0.968835
MT	5187	0.0148068	0.00640991	0.00839685	0.024267	0.346019	0.0296807	0.0501394	0.729328	0.968835
MT	5225	0.0148379	0.0061189	0.00871903	0.0238844	0.365051	0.029951	0.0499738	0.715073	0.968835
MT	5252	0.0149464	0.00610191	0.00884446	0.0240545	0.367685	0.0616198	0.0500682	0.713108	0.968835
MT	5292	0.0161864	0.00675825	0.0094281	0.0252756	0.373013	0.066145	0.0505341	0.709139	0.968835
MT	5298	0.0161864	0.00675825	0.0094281	0.0252756	0.373013	0.066145	0.0505341	0.709139	0.968835
MT	5319	0.015892	0.00603493	0.00985709	0.0233316	0.422479	0.0567423	0.0425664	0.672675	0.968835
MT	5331	0.015892	0.00603493	0.00985709	0.0243278	0.405177	0.0301344	0.0503411	0.685347	0.968835
MT	5345	0.015892	0.00603493	0.00985709	0.0231139	0.426458	0.049276	0.0497871	0.669774	0.968835
MT	5356	0.015892	0.00603493	0.00985709	0.023659	0.416633	0.0618339	0.0500636	0.676947	0.968835
MT	5370	0.0165828	0.00641986	0.010163	0.0241682	0.42051	0.0302201	0.0501936	0.674113	0.968835
MT	5388	0.0182454	0.00738574	0.0108596	0.0251514	0.43177	0.0304652	0.0500035	0.665909	0.968835
MT	5403	0.0182454	0.00738574	0.0108596	0.0256347	0.423631	0.0306285	0.0502032	0.671835	0.968835
MT	5436	0.0175915	0.00664963	0.0109419	0.0249088	0.439279	0.0310416	0.0501607	0.660459	0.968835
MT	5472	0.0208771	0.00624222	0.0146349	0.0246516	0.593667	0.0710745	0.0504358	0.552735	0.968835
MT	5482	0.0202636	0.00626694	0.0139967	0.0250406	0.558959	0.0703463	0.0504386	0.576189	0.968835
MT	5557	0.0233905	0.00597799	0.0174125	0.0257217	0.676959	0.0305118	0.0503501	0.498432	0.968835
MT	5564	0.0233905	0.00597799	0.0174125	0.0257217	0.676959	0.0305118	0.0503501	0.498432	0.968835
MT	5661	0.0184898	0.00631416	0.0121756	0.0256499	0.474685	0.0357826	0.0501641	0.635011	0.968835
MT	5685	0.0184898	0.00631416	0.0121756	0.0261476	0.465648	0.0327787	0.0503456	0.641467	0.968835
MT	5689	0.0193317	0.00664524	0.0126864	0.0269596	0.470571	0.0331061	0.0503725	0.637947	0.968835
MT	5716	0.0199752	0.00641454	0.0135607	0.0262045	0.517495	0.0602136	0.0503566	0.604811	0.968835
MT	5730	0.0207712	0.00686209	0.0139091	0.0258799	0.537449	0.0628873	0.0499478	0.590957	0.968835
MT	5745	0.0216419	0.00738142	0.0142605	0.0267208	0.533686	0.0639575	0.0503067	0.593559	0.968835
MT	5763	0.0188387	0.00591493	0.0129238	0.0253721	0.50937	0.0694379	0.0506164	0.610493	0.968835
MT	5769	0.0180471	0.00555293	0.0124941	0.0249432	0.500903	0.0680091	0.0505575	0.61644	0.968835
MT	5805	0.0180471	0.00555293	0.0124941	0.0243198	0.513744	0.0587335	0.0499667	0.607431	0.968835
MT	5835	0.0187734	0.00621813	0.0125553	0.0264087	0.475424	0.0307222	0.0500919	0.634485	0.968835
MT	5840	0.0187734	0.00621813	0.0125553	0.0264087	0.475424	0.0307222	0.0500919	0.634485	0.968835
MT	5859	0.0187734	0.00621813	0.0125553	0.026342	0.476627	0.0286536	0.0395635	0.633628	0.968835
MT	5952	0.0179195	0.00729342	0.010626	0.0271581	0.391266	0.03081	0.0499512	0.695601	0.968835
MT	5997	0.0118378	0.00742239	0.00441544	0.0224133	0.197001	0.0605431	0.0508209	0.843827	0.968835
MT	6006	0.0111915	0.00685982	0.00433167	0.0212199	0.204132	0.0596564	0.0507336	0.83825	0.968835
MT	6009	0.0111915	0.00685982	0.00433167	0.0212199	0.204132	0.0596564	0.0507336	0.83825	0.968835
MT	6016	0.0105034	0.00639082	0.00411261	0.0193161	0.21291	0.058861	0.0506647	0.831397	0.968835
MT	6199	0.00653257	0.000470923	0.00606165	0.0144206	0.420348	0.0509097	0.0497902	0.674231	0.968835
MT	6210	0.00431483	0.000452943	0.00386188	0.0141953	0.272053	0.0242272	0.0498233	0.785581	0.968835
MT	6219	0.00411492	0.000449598	0.00366533	0.0141014	0.259927	0.0241415	0.0498231	0.79492	0.968835
MT	6231	0.00411492	0.000449598	0.00366533	0.0136571	0.268383	0.0513352	0.0497901	0.788405	0.968835
MT	6255	0.0043077	0.000456973	0.00385072	0.0134035	0.287293	0.0530509	0.0498473	0.773888	0.968835
MT	6261	0.00476121	0.000475766	0.00428544	0.0128975	0.33227	0.0536277	0.0498513	0.739685	0.968835
MT	6264	0.00476121	0.000475766	0.00428544	0.0128975	0.33227	0.0536277	0.0498513	0.739685	0.968835
MT	6276	0.00503005	0.000487979	0.00454207	0.0131967	0.344182	0.0251726	0.0498183	0.73071	0.968835
MT	6294	0.00503005	0.000487979	0.00454207	0.0128862	0.352476	0.0313912	0.0497967	0.724481	0.968835
MT	6360	0.00503005	0.000487979	0.00454207	0.0127335	0.356702	0.0519684	0.049809	0.721315	0.968835
MT	6436	0.00938912	0.000502928	0.00888619	0.0129226	0.687644	0.0555858	0.0498011	0.491677	0.968835
MT	6451	0.00974951	0.000484591	0.00926491	0.0130425	0.710363	0.0579482	0.0498383	0.477479	0.968835
MT	6457	0.00974951	0.000484591	0.00926491	0.0130425	0.710363	0.0579482	0.0498383	0.477479	0.968835
MT	6462	0.0100127	0.000488443	0.00952426	0.0135829	0.701194	0.0577968	0.0498387	0.483182	0.968835
MT	6655	0.019264	0.000533092	0.0187309	0.0214874	0.871716	0.0300089	0.049822	0.383364	0.968835
MT	6685	0.0186368	0.00053555	0.0181012	0.0216263	0.836999	0.0346306	0.0497942	0.402593	0.968835
MT	6736	0.0213715	0.000554728	0.0208167	0.0263038	0.791397	0.0324628	0.0498131	0.428712	0.968835
MT	6749	0.0213715	0.000554728	0.0208167	0.0258897	0.804057	0.0646073	0.049803	0.421364	0.968835
MT	6773	0.0249664	0.0132025	0.0117639	0.0297009	0.396079	0.0532773	0.049849	0.692047	0.968835
MT	6800	0.0249664	0.0132025	0.0117639	0.0295493	0.398111	0.0666753	0.049849	0.690548	0.968835
MT	6841	0.0249664	0.0132025	0.0117639	0.0339819	0.346182	0.0313828	0.0514087	0.729206	0.968835
MT	6850	0.0249664	0.0132025	0.0117639	0.0339819	0.346182	0.0313828	0.0514087	0.729206	0.968835
MT	6930	0.023889	0.0273918	-0.00350279	0.0355733	-0.0984669	0.0333656	0.0508266	0.921562	0.990164
MT	6964	0.0219258	0.0289332	-0.00700743	0.0389732	-0.179801	0.0347046	0.0519478	0.857309	0.971766
MT	6974	0.0219258	0.0289332	-0.00700743	0.0389732	-0.179801	0.0347046	0.0519478	0.857309	0.971766
MT	7022	0.0222737	0.0319652	-0.00969143	0.0345207	-0.280743	0.0429934	0.0455045	0.778908	0.968835
MT	7157	0.015492	0.0415669	-0.0260749	0.0360201	-0.723899	0.0294432	0.0455237	0.469128	0.968835
MT	7229	0.0155076	0.0500542	-0.0345466	0.0404046	-0.855017	0.0580831	0.0511518	0.392542	0.968835
MT	7305	0.00843734	0.0199218	-0.0114845	0.0290792	-0.394937	0.0563185	0.0510218	0.692889	0.968835
MT	7363	0.0118887	0.0173705	-0.00548176	0.0239743	-0.228652	0.0290868	0.0500875	0.81914	0.968835
MT	7421	0.0115702	0.000583142	0.010987	0.0185809	0.591309	0.029117	0.0498168	0.554314	0.968835
MT	7456	0.0115702	0.000583142	0.010987	0.0180056	0.610202	0.0569454	0.0497956	0.541728	0.968835
MT	7473	0.0108743	0.000603649	0.0102707	0.0181878	0.564704	0.0559399	0.0498007	0.572275	0.968835
MT	7546	0.0131488	0.000582491	0.0125663	0.0178335	0.704642	0.0292087	0.049823	0.481033	0.968835
MT	7553	0.0131488	0.000582491	0.0125663	0.0178335	0.704642	0.0292087	0.049823	0.481033	0.968835
MT	7580	0.0140384	0.000592486	0.0134459	0.0173484	0.77505	0.0341817	0.0498304	0.43831	0.968835
MT	7662	0.0141018	0.000578152	0.0135237	0.017951	0.753367	0.0296196	0.049849	0.451229	0.968835
MT	7709	0.0140946	0.000560122	0.0135345	0.017514	0.772782	0.0560422	0.0497952	0.439651	0.968835
MT	7769	0.0153143	0.000540634	0.0147736	0.01808	0.817126	0.0645292	0.0498255	0.413856	0.968835
MT	7780	0.0153143	0.000540634	0.0147736	0.018224	0.810671	0.0327107	0.049814	0.417555	0.968835
MT	7932	0.00914914	0.000549387	0.00859975	0.0288222	0.298372	0.0531978	0.0498075	0.765419	0.968835
MT	8047	0.00957451	0.0404131	-0.0308386	0.0413755	-0.745335	0.0284397	0.0560078	0.456069	0.968835
MT	8050	0.00957451	0.0404131	-0.0308386	0.0413755	-0.745335	0.0284397	0.0560078	0.456069	0.968835
MT	8053	0.00957451	0.0404131	-0.0308386	0.0413755	-0.745335	0.0284397	0.0560078	0.456069	0.968835
MT	8065	0.00957451	0.0404131	-0.0308386	0.0380704	-0.810043	0.0302601	0.0510665	0.417916	0.968835
MT	8077	0.0119845	0.0450312	-0.0330468	0.0360955	-0.915536	0.0566804	0.0499016	0.35991	0.968835
MT	8100	0.0141031	0.0490509	-0.0349478	0.0393638	-0.887814	0.063858	0.0530065	0.374641	0.968835
MT	8130	0.0131104	0.0444354	-0.0313249	0.0392213	-0.798671	0.0588067	0.0538773	0.424481	0.968835
MT	8219	0.0139487	0.0412199	-0.0272712	0.040834	-0.667856	0.0280619	0.0437166	0.504226	0.968835
MT	8222	0.0139487	0.0412199	-0.0272712	0.040834	-0.667856	0.0280619	0.0437166	0.504226	0.968835
MT	8226	0.0134982	0.038714	-0.0252158	0.0399383	-0.63137	0.0278495	0.0441775	0.527799	0.968835
MT	8279	0.0123065	0.0326975	-0.020391	0.0366386	-0.556545	0.0281909	0.0526202	0.577838	0.968835
MT	8282	0.0123065	0.0326975	-0.020391	0.0366386	-0.556545	0.0281909	0.0526202	0.577838	0.968835
MT	8325	0.0181154	0.0388505	-0.0207351	0.0389364	-0.532539	0.0358601	0.0397195	0.594353	0.968835
MT	8330	0.0187995	0.0394468	-0.0206473	0.0391132	-0.527885	0.0357432	0.0397319	0.597579	0.968835
MT	8363	0.0195583	0.0414187	-0.0218604	0.0375552	-0.582087	0.0582879	0.050341	0.560508	0.968835
MT	8378	0.0195583	0.0414187	-0.0218604	0.0401616	-0.54431	0.0668646	0.0541091	0.586228	0.968835
MT	8384	0.0203788	0.0438948	-0.023516	0.0408216	-0.576068	0.0674872	0.054401	0.564569	0.968835
MT	8438	0.0195131	0.0431537	-0.0236406	0.0407796	-0.579715	0.0305083	0.0537272	0.562107	0.968835
MT	8474	0.0205225	0.0266451	-0.00612258	0.0411085	-0.148937	0.0695685	0.0530648	0.881603	0.978806
MT	8483	0.0212011	0.0160953	0.00510579	0.0408496	0.12499	0.0695455	0.05155	0.900531	0.979997
MT	8491	0.0212011	0.0160953	0.00510579	0.0408496	0.12499	0.0695455	0.05155	0.900531	0.979997
MT	8499	0.0212011	0.0160953	0.00510579	0.0408496	0.12499	0.0695455	0.05155	0.900531	0.979997
MT	8552	0.0203328	0.014594	0.00573883	0.0332893	0.172393	0.119713	0.0497871	0.863129	0.973268
MT	8573	0.0203328	0.014594	0.00573883	0.0350106	0.163917	0.0300402	0.0500492	0.869796	0.975704
MT	8639	0.0134436	0.00050307	0.0129405	0.0263978	0.490214	0.0549806	0.0497883	0.623983	0.968835
MT	8755	0.0204431	0.000598709	0.0198444	0.0229862	0.86332	0.0659986	0.0498447	0.387961	0.968835
MT	8765	0.0204431	0.000598709	0.0198444	0.0229862	0.86332	0.0659986	0.0498447	0.387961	0.968835
MT	8774	0.0204431	0.000598709	0.0198444	0.0229862	0.86332	0.0659986	0.0498447	0.387961	0.968835
MT	8850	0.0134106	0.000565465	0.0128452	0.0216516	0.593267	0.0524525	0.0497911	0.553003	0.968835
MT	8873	0.0123364	0.00053377	0.0118026	0.019427	0.607536	0.0581985	0.0498491	0.543495	0.968835
MT	8879	0.0123364	0.00053377	0.0118026	0.019427	0.607536	0.0581985	0.0498491	0.543495	0.968835
MT	8882	0.0123364	0.00053377	0.0118026	0.019427	0.607536	0.0581985	0.0498491	0.543495	0.968835
MT	8927	0.0123782	0.000494855	0.0118833	0.0191921	0.619176	0.0532943	0.0498048	0.535801	0.968835
MT	8966	0.013107	0.000497563	0.0126095	0.020216	0.623736	0.0278305	0.0498241	0.532801	0.968835
MT	8999	0.013107	0.000497563	0.0126095	0.0195492	0.645012	0.0579569	0.0497871	0.518919	0.968835
MT	9071	0.0164392	0.000510379	0.0159289	0.0194647	0.818348	0.0353856	0.0497906	0.413159	0.968835
MT	9107	0.0155174	0.000479035	0.0150383	0.0198597	0.757229	0.0276345	0.0498364	0.448913	0.968835
MT	9117	0.0155174	0.000479035	0.0150383	0.0198597	0.757229	0.0276345	0.0498364	0.448913	0.968835
MT	9134	0.0178957	0.00050073	0.017395	0.0201124	0.86489	0.0295823	0.0498008	0.387099	0.968835
MT	9149	0.0178957	0.00050073	0.017395	0.0203078	0.856566	0.0291648	0.0498141	0.391685	0.968835
MT	9161	0.0178957	0.00050073	0.017395	0.0200616	0.867081	0.0628066	0.04985	0.385897	0.968835
MT	9164	0.0178957	0.00050073	0.017395	0.0200616	0.867081	0.0628066	0.04985	0.385897	0.968835
MT	9185	0.0187407	0.000494862	0.0182459	0.0200143	0.91164	0.0556378	0.0498135	0.361958	0.968835
MT	9197	0.0191479	0.000489446	0.0186585	0.0190865	0.977572	0.0330721	0.0498132	0.328286	0.968835
MT	9260	0.0133951	0.000461531	0.0129336	0.0184969	0.699229	0.0495644	0.0497903	0.484409	0.968835
MT	9308	0.0106126	0.00043844	0.0101741	0.0164816	0.617301	0.0564915	0.0498405	0.537036	0.968835
MT	9317	0.0106126	0.00043844	0.0101741	0.0164816	0.617301	0.0564915	0.0498405	0.537036	0.968835
MT	9322	0.00903315	0.000426365	0.00860678	0.0163347	0.526902	0.0555504	0.0498387	0.598262	0.968835
MT	9329	0.00903315	0.000426365	0.00860678	0.0163347	0.526902	0.0555504	0.0498387	0.598262	0.968835
MT	9440	0.00872463	0.000411649	0.00831299	0.0133387	0.623225	0.0302744	0.0498237	0.533137	0.968835
MT	9470	0.00737623	0.000406598	0.00696963	0.0129118	0.539788	0.0538884	0.0498077	0.589343	0.968835
MT	9473	0.00737623	0.000406598	0.00696963	0.0129118	0.539788	0.0538884	0.0498077	0.589343	0.968835
MT	9506	0.00672104	0.00041385	0.00630719	0.0127724	0.493814	0.0545564	0.0498366	0.621437	0.968835
MT	9515	0.00368002	0.000399551	0.00328046	0.0123382	0.265878	0.0524917	0.0498346	0.790333	0.968835
MT	9525	0.00352438	0.000403392	0.00312098	0.0122074	0.255663	0.0523976	0.0498353	0.798211	0.968835
MT	9528	0.00352438	0.000403392	0.00312098	0.0122074	0.255663	0.0523976	0.0498353	0.798211	0.968835
MT	9535	0.00352438	0.000403392	0.00312098	0.0122074	0.255663	0.0523976	0.0498353	0.798211	0.968835
MT	9545	0.00352438	0.000403392	0.00312098	0.0122074	0.255663	0.0523976	0.0498353	0.798211	0.968835
MT	9641	0.00426198	0.000412831	0.00384915	0.0122642	0.313854	0.0243337	0.0498329	0.753632	0.968835
MT	9646	0.00426198	0.000412831	0.00384915	0.0122642	0.313854	0.0243337	0.0498329	0.753632	0.968835
MT	9651	0.00426198	0.000412831	0.00384915	0.0122642	0.313854	0.0243337	0.0498329	0.753632	0.968835
MT	9728	0.00470824	0.000429393	0.00427885	0.0112049	0.381874	0.0527497	0.0498136	0.702555	0.968835
MT	9737	0.00470824	0.000429393	0.00427885	0.0112049	0.381874	0.0527497	0.0498136	0.702555	0.968835
MT	9772	0.00530151	0.000439935	0.00486158	0.0109796	0.442783	0.0528351	0.0498146	0.657923	0.968835
MT	9909	0.011906	0.000564808	0.0113412	0.0138025	0.821674	0.0554659	0.0497994	0.411262	0.968835
MT	9928	0.0111336	0.000549755	0.0105838	0.0144176	0.734092	0.0322491	0.0498375	0.462893	0.968835
MT	9973	0.0104302	0.000531547	0.00989862	0.0141634	0.698889	0.0565993	0.0497983	0.484622	0.968835
MT	10066	0.00833647	0.000465561	0.00787091	0.0153211	0.513731	0.0329812	0.0498211	0.60744	0.968835
MT	10084	0.00799087	0.000486802	0.00750407	0.0152347	0.492564	0.032348	0.0497883	0.622321	0.968835
MT	10102	0.00832479	0.0004987	0.00782609	0.0147097	0.532037	0.0539564	0.0497969	0.5947	0.968835
MT	10123	0.0079753	0.000495334	0.00747997	0.0151091	0.495064	0.0260309	0.0498048	0.620555	0.968835
MT	10139	0.0079753	0.000495334	0.00747997	0.0148989	0.502049	0.0275286	0.0498237	0.615633	0.968835
MT	10159	0.0079753	0.000495334	0.00747997	0.0148088	0.505102	0.0546801	0.0498338	0.613487	0.968835
MT	10168	0.00827564	0.00048632	0.00778932	0.0148997	0.522784	0.0548107	0.0498327	0.601125	0.968835
MT	10219	0.00663441	0.000484485	0.00614993	0.014128	0.4353	0.0547869	0.0498478	0.663345	0.968835
MT	10228	0.00663251	0.0004758	0.00615671	0.0142245	0.432825	0.0548389	0.0498465	0.665142	0.968835
MT	10234	0.00663251	0.0004758	0.00615671	0.0142245	0.432825	0.0548389	0.0498465	0.665142	0.968835
MT	10237	0.00663251	0.0004758	0.00615671	0.0142245	0.432825	0.0548389	0.0498465	0.665142	0.968835
MT	10288	0.00640923	0.000478798	0.00593043	0.0141595	0.418829	0.0545011	0.0498421	0.675341	0.968835
MT	10295	0.00640923	0.000478798	0.00593043	0.0141595	0.418829	0.0545011	0.0498421	0.675341	0.968835
MT	10306	0.00640923	0.000478798	0.00593043	0.0141467	0.419209	0.0540261	0.0498421	0.675064	0.968835
MT	10316	0.00927997	0.000494473	0.0087855	0.0145227	0.604951	0.0552715	0.049844	0.545211	0.968835
MT	10329	0.00820001	0.000495967	0.00770404	0.0144314	0.53384	0.0519723	0.0497871	0.593452	0.968835
MT	10346	0.00708494	0.000482108	0.00660283	0.0148826	0.443661	0.026219	0.0497932	0.657287	0.968835
MT	10369	0.0073442	0.00047412	0.00687008	0.0148208	0.463542	0.0531271	0.0498263	0.642976	0.968835
MT	10423	0.00723385	0.000475993	0.00675785	0.0158916	0.425247	0.0258193	0.0497998	0.670656	0.968835
MT	10427	0.00723385	0.000475993	0.00675785	0.0158916	0.425247	0.0258193	0.0497998	0.670656	0.968835
MT	10450	0.0069285	0.000485589	0.00644291	0.0154398	0.417293	0.053164	0.0498421	0.676464	0.968835
MT	10457	0.0069285	0.000485589	0.00644291	0.0154398	0.417293	0.053164	0.0498421	0.676464	0.968835
MT	10461	0.0069285	0.000485589	0.00644291	0.0154398	0.417293	0.053164	0.0498421	0.676464	0.968835
MT	10474	0.00727143	0.000493561	0.00677787	0.0153823	0.440629	0.0520242	0.0498231	0.659482	0.968835
MT	10522	0.00854146	0.000525942	0.00801552	0.0158241	0.506538	0.0535799	0.0498109	0.612479	0.968835
MT	10564	0.0103466	0.000574686	0.00977195	0.0152699	0.639946	0.0704124	0.0497871	0.522207	0.968835
MT	10696	0.0119068	0.000517497	0.0113893	0.0154575	0.736817	0.0548929	0.0497976	0.461234	0.968835
MT	10842	0.0198627	0.000571813	0.0192909	0.021808	0.88458	0.031472	0.0498043	0.376383	0.968835
MT	10854	0.0198627	0.000571813	0.0192909	0.0216323	0.891763	0.0312886	0.0498096	0.37252	0.968835
MT	10890	0.0198627	0.000571813	0.0192909	0.0224769	0.858255	0.0332872	0.0498463	0.390752	0.968835
MT	10893	0.0198627	0.000571813	0.0192909	0.0224769	0.858255	0.0332872	0.0498463	0.390752	0.968835
MT	10957	0.01918	0.00054372	0.0186363	0.0185794	1.00306	0.0454079	0.0497886	0.315832	0.968835
MT	11032	0.017939	0.000545777	0.0173933	0.0194858	0.892612	0.0350027	0.0498313	0.372065	0.968835
MT	11091	0.014976	0.000498827	0.0144771	0.0194493	0.744351	0.0571263	0.0498202	0.456664	0.968835
MT	11165	0.016613	0.00051909	0.016094	0.0241412	0.666658	0.0287212	0.0498163	0.504991	0.968835
MT	11188	0.016613	0.00051909	0.016094	0.0243711	0.660371	0.0285885	0.0498163	0.509016	0.968835
MT	11268	0.0176148	0.010557	0.00705777	0.0261052	0.270359	0.0641985	0.050139	0.786884	0.968835
MT	11307	0.0147513	0.0114412	0.00331009	0.0285103	0.116102	0.0659144	0.0508448	0.907572	0.979997
MT	11311	0.0147513	0.0114412	0.00331009	0.0285103	0.116102	0.0659144	0.0508448	0.907572	0.979997
MT	11319	0.0147513	0.0114412	0.00331009	0.0285103	0.116102	0.0659144	0.0508448	0.907572	0.979997
MT	11364	0.014831	0.0118123	0.00301876	0.0269503	0.112012	0.0579873	0.0498881	0.910814	0.981051
MT	11448	0.0167316	0.0111682	0.00556339	0.0292579	0.19015	0.0315564	0.0508387	0.849191	0.968835
MT	11454	0.0169692	0.0104809	0.00648831	0.028257	0.229618	0.0318188	0.0507817	0.818388	0.968835
MT	11472	0.0169692	0.0104809	0.00648831	0.027533	0.235656	0.06416	0.0507817	0.8137	0.968835
MT	11505	0.0161548	0.00964108	0.0065137	0.0247107	0.263598	0.151766	0.0473707	0.79209	0.968835
MT	11603	0.0178723	0.0117688	0.00610352	0.0257542	0.236991	0.0606085	0.0499591	0.812664	0.968835
MT	11638	0.0179828	0.0117688	0.00621399	0.0267731	0.232098	0.031504	0.0502008	0.816462	0.968835
MT	11691	0.0161346	0.00998051	0.00615411	0.0241515	0.254812	0.0292374	0.0501329	0.798868	0.968835
MT	11693	0.0161346	0.00998051	0.00615411	0.0241515	0.254812	0.0292374	0.0501329	0.798868	0.968835
MT	11703	0.0169781	0.0109255	0.00605265	0.0247395	0.244655	0.0293962	0.0501726	0.806723	0.968835
MT	11754	0.0179116	0.0130274	0.00488426	0.0281529	0.17349	0.0715865	0.0509959	0.862266	0.973268
MT	11759	0.00974033	0.000564457	0.00917587	0.0232298	0.395005	0.0596183	0.049852	0.692839	0.968835
MT	11798	0.00974033	0.000564457	0.00917587	0.0230685	0.397766	0.0569962	0.0498041	0.690802	0.968835
MT	11884	0.0104455	0.00912678	0.00131873	0.02245	0.0587407	0.0528423	0.0498739	0.953159	0.996294
MT	11921	0.00961651	0.0181283	-0.00851177	0.0267119	-0.318651	0.0277541	0.0511678	0.749991	0.968835
MT	11930	0.0104075	0.0179334	-0.00752597	0.0271331	-0.277373	0.0279926	0.0511577	0.781494	0.968835
MT	11982	0.00773235	0.0165901	-0.00885776	0.0234578	-0.377604	0.0545953	0.0498682	0.705724	0.968835
MT	12062	0.00872003	0.0207501	-0.0120301	0.0268666	-0.447772	0.0310964	0.0498932	0.654318	0.968835
MT	12083	0.00844189	0.0204886	-0.0120467	0.0327929	-0.367358	0.027435	0.0516985	0.713352	0.968835
MT	12086	0.00844189	0.0204886	-0.0120467	0.0327929	-0.367358	0.027435	0.0516985	0.713352	0.968835
MT	12095	0.00844189	0.0204886	-0.0120467	0.0327929	-0.367358	0.027435	0.0516985	0.713352	0.968835
MT	12128	0.00806026	0.0190895	-0.0110292	0.0276562	-0.398797	0.0554908	0.043932	0.690043	0.968835
MT	12137	0.00833654	0.0198352	-0.0114987	0.0280506	-0.409925	0.0556072	0.0439341	0.681861	0.968835
MT	12177	0.00834111	0.0216796	-0.0133384	0.0275372	-0.484379	0.0300337	0.0497871	0.628117	0.968835
MT	12221	0.00798183	0.0232843	-0.0153024	0.0355426	-0.430537	0.0269714	0.0522296	0.666805	0.968835
MT	12227	0.00798183	0.0232843	-0.0153024	0.0355426	-0.430537	0.0269714	0.0522296	0.666805	0.968835
MT	12230	0.00754633	0.0209681	-0.0134217	0.0322329	-0.416399	0.0265098	0.0519585	0.677118	0.968835
MT	12323	0.00478268	0.0149483	-0.0101656	0.0187768	-0.541392	0.0506355	0.0497871	0.588237	0.968835
MT	12377	0.00384454	0.018866	-0.0150214	0.0208425	-0.720713	0.0522165	0.0506387	0.471086	0.968835
MT	12452	0.00265805	0.000481074	0.00217697	0.0139181	0.156413	0.0506927	0.0497883	0.875708	0.977272
MT	12479	0.00114505	0.000525937	0.000619117	0.00973402	0.0636034	0.0508976	0.0498431	0.949286	0.996294
MT	12485	8.05373e-05	0.00054472	-0.000464183	0.00816026	-0.0568833	0.0498559	0.049846	0.954638	0.996294
MT	12491	7.9869e-05	0.000529895	-0.000450026	0.00743413	-0.0605352	0.0498541	0.0498441	0.951729	0.996294
MT	12506	7.93204e-05	0.000518144	-0.000438824	0.00686466	-0.0639251	0.04985	0.0498316	0.94903	0.996294
MT	12510	7.93204e-05	0.000518144	-0.000438824	0.00686466	-0.0639251	0.04985	0.0498316	0.94903	0.996294
MT	12512	7.93204e-05	0.000518144	-0.000438824	0.00686466	-0.0639251	0.04985	0.0498316	0.94903	0.996294
MT	12710	7.50808e-05	0.000459513	-0.000384432	0.0047748	-0.0805128	0.0498188	0.0497931	0.935829	0.996294
MT	12736	7.49639e-05	0.000464238	-0.000389274	0.00687968	-0.0565831	0.0498431	0.0498319	0.954877	0.996294
MT	12746	7.49689e-05	0.000466681	-0.000391712	0.00861446	-0.0454714	0.0498431	0.0498323	0.963732	0.998315
MT	12846	7.5881e-05	0.0118712	-0.0117953	0.0180954	-0.651841	0.0498378	0.0503951	0.514504	0.968835
MT	12895	7.5881e-05	0.0118712	-0.0117953	0.0177344	-0.66511	0.0498357	0.050285	0.50598	0.968835
MT	12980	7.51317e-05	0.0124871	-0.012412	0.0200422	-0.619293	0.0498461	0.050944	0.535724	0.968835
MT	12986	7.51317e-05	0.0124871	-0.012412	0.0200422	-0.619293	0.0498461	0.050944	0.535724	0.968835
MT	12994	7.64148e-05	0.0135847	-0.0135083	0.0232434	-0.581167	0.0498507	0.051074	0.561128	0.968835
MT	13046	7.67617e-05	0.0156736	-0.0155968	0.0245279	-0.63588	0.0498432	0.0504627	0.524855	0.968835
MT	13084	7.78799e-05	0.0142268	-0.0141489	0.0226859	-0.623688	0.0498303	0.0405693	0.532833	0.968835
MT	13243	0.00296466	0.0372333	-0.0342687	0.0261895	-1.30849	0.0506731	0.0500068	0.190708	0.968835
MT	13313	0.00790639	0.0378499	-0.0299435	0.0356759	-0.839322	0.0537838	0.0510593	0.401288	0.968835
MT	13340	0.00886068	0.0237461	-0.0148855	0.0309861	-0.480392	0.028959	0.049913	0.630949	0.968835
MT	13435	0.00886068	0.0237461	-0.0148855	0.0338326	-0.439974	0.0542545	0.0503213	0.659956	0.968835
MT	13472	0.00811015	0.0212227	-0.0131126	0.0291866	-0.449268	0.0532014	0.0473707	0.653239	0.968835
MT	13493	0.00738312	0.0189796	-0.0115965	0.0347662	-0.333557	0.056259	0.0516236	0.738714	0.968835
MT	13501	0.00956497	0.0174369	-0.00787192	0.0313283	-0.251272	0.0588706	0.0514321	0.801604	0.968835
MT	13555	0.00774357	0.0135782	-0.00583467	0.0247704	-0.235551	0.0338832	0.0500947	0.813781	0.968835
MT	13699	0.0133039	0.0137	-0.00039614	0.0228108	-0.0173663	0.0535467	0.0500915	0.986144	0.998678
MT	13732	0.0136092	0.000541736	0.0130675	0.0195998	0.666716	0.059427	0.0498085	0.504954	0.968835
MT	13744	0.0146893	0.00055891	0.0141304	0.0204249	0.691821	0.0282489	0.0498335	0.48905	0.968835
MT	13765	0.0145019	0.0006077	0.0138942	0.0191535	0.725412	0.059374	0.0498066	0.4682	0.968835
MT	13786	0.0155523	0.000581797	0.0149705	0.0195369	0.766267	0.0614184	0.0498232	0.443518	0.968835
MT	13802	0.0155523	0.000581797	0.0149705	0.0195263	0.766684	0.0641622	0.0498054	0.44327	0.968835
MT	13901	0.0140071	0.000543205	0.0134639	0.0222123	0.606148	0.0500643	0.0498085	0.544416	0.968835
MT	13920	0.0130625	0.012245	0.000817544	0.0245567	0.0332921	0.0288276	0.0506705	0.973442	0.998611
MT	13957	0.0135152	0.0127523	0.000762837	0.0248881	0.0306507	0.0289637	0.050704	0.975548	0.998611
MT	13999	0.0137303	0.0136211	0.000109169	0.0257151	0.00424532	0.029041	0.0500682	0.996613	0.998678
MT	14002	0.0137303	0.0136211	0.000109169	0.0257151	0.00424532	0.029041	0.0500682	0.996613	0.998678
MT	14020	0.0143055	0.0142598	4.57442e-05	0.0276084	0.00165689	0.0289105	0.050998	0.998678	0.998678
MT	14026	0.0143055	0.0142598	4.57442e-05	0.0276084	0.00165689	0.0289105	0.050998	0.998678	0.998678
MT	14071	0.0156082	0.0160284	-0.000420152	0.0298321	-0.0140839	0.0655946	0.0517616	0.988763	0.998678
MT	14075	0.0156082	0.0160284	-0.000420152	0.0298321	-0.0140839	0.0655946	0.0517616	0.988763	0.998678
MT	14087	0.0156082	0.0160284	-0.000420152	0.0289184	-0.0145289	0.0312988	0.0507526	0.988408	0.998678
MT	14161	0.0156621	0.0166644	-0.0010023	0.0316057	-0.0317127	0.0301713	0.0373372	0.974701	0.998611
MT	14170	0.0156621	0.0166644	-0.0010023	0.0316057	-0.0317127	0.0301713	0.0373372	0.974701	0.998611
MT	14223	0.0180465	0.0182266	-0.000180134	0.031052	-0.00580105	0.0299294	0.0505074	0.995371	0.998678
MT	14363	0.0232047	0.0415403	-0.0183356	0.032394	-0.566019	0.0468792	0.0499031	0.571381	0.968835
MT	14422	0.0324926	0.00122288	0.0312697	0.0288353	1.08442	0.0660585	0.0498079	0.278177	0.968835
MT	14434	0.0324926	0.00122288	0.0312697	0.0266945	1.17139	0.0359125	0.0497984	0.241441	0.968835
MT	14501	0.0331987	0.00126465	0.0319341	0.0341136	0.93611	0.0324517	0.0497871	0.349217	0.968835
MT	14516	0.0450401	0.00136944	0.0436706	0.033543	1.30193	0.0724388	0.0497871	0.192941	0.968835
MT	14715	0.0284449	0.000942843	0.0275021	0.0275072	0.999815	0.0633612	0.049818	0.3174	0.968835
MT	14766	0.0253651	0.000833813	0.0245313	0.0248765	0.986123	0.0582656	0.0497871	0.324073	0.968835
MT	14837	0.0405263	0.0262094	0.014317	0.0413974	0.345842	0.0749796	0.0512739	0.729461	0.968835
MT	14931	0.0241301	0.0126196	0.0115106	0.0290297	0.39651	0.0317434	0.0504279	0.691729	0.968835
MT	15045	0.0186669	0.0105397	0.0081272	0.0285073	0.285091	0.0360155	0.049856	0.775574	0.968835
MT	15072	0.0186669	0.0105397	0.0081272	0.0289333	0.280894	0.0536247	0.0426023	0.778791	0.968835
MT	15084	0.0186669	0.0105397	0.0081272	0.0295885	0.274674	0.0659272	0.050215	0.783566	0.968835
MT	15123	0.0194752	0.0113882	0.008087	0.0305438	0.264767	0.0329114	0.0502501	0.791189	0.968835
MT	15127	0.0194752	0.0113882	0.008087	0.0305438	0.264767	0.0329114	0.0502501	0.791189	0.968835
MT	15172	0.0194752	0.0113882	0.008087	0.0316001	0.255917	0.0294672	0.0508226	0.798015	0.968835
MT	15177	0.0194752	0.0113882	0.008087	0.0316001	0.255917	0.0294672	0.0508226	0.798015	0.968835
MT	15180	0.0198602	0.0111229	0.00873733	0.0319998	0.273043	0.0295708	0.0508057	0.78482	0.968835
MT	15186	0.0202659	0.01208	0.00818593	0.0333123	0.245733	0.02961	0.0508913	0.805889	0.968835
MT	15198	0.0202659	0.01208	0.00818593	0.0322558	0.253782	0.032111	0.0503902	0.799664	0.968835
MT	15261	0.0200337	0.0104382	0.00959551	0.0287365	0.333913	0.0314581	0.0501258	0.738445	0.968835
MT	15430	0.0128779	0.0140832	-0.00120528	0.0254311	-0.0473938	0.0309116	0.0498225	0.962199	0.998315
MT	15489	0.0130326	0.0193798	-0.0063473	0.0336187	-0.188803	0.0595783	0.0508919	0.850247	0.968835
MT	15507	0.0130326	0.0193798	-0.0063473	0.0323928	-0.195948	0.0312415	0.0504953	0.844651	0.968835
MT	15519	0.0123037	0.0220245	-0.00972079	0.0314399	-0.309187	0.0286684	0.0499302	0.757179	0.968835
MT	15549	0.0123037	0.0220245	-0.00972079	0.0335324	-0.289892	0.0287921	0.0502137	0.771899	0.968835
MT	15597	0.0103768	0.0159201	-0.00554335	0.0278879	-0.198773	0.055359	0.0426474	0.842441	0.968835
MT	15642	0.00980035	0.0137519	-0.00395157	0.0293402	-0.134681	0.0561026	0.0505185	0.892864	0.979997
MT	15675	0.00874195	0.0117484	-0.00300646	0.0244864	-0.122781	0.0525186	0.0497871	0.902281	0.979997
MT	15715	0.00805442	0.0113249	-0.0032705	0.0270212	-0.121034	0.0276637	0.0501738	0.903664	0.979997
MT	15834	0.00709226	0.0225196	-0.0154274	0.0337651	-0.456904	0.0558734	0.0518195	0.64774	0.968835
MT	15840	0.00709226	0.0225196	-0.0154274	0.0337651	-0.456904	0.0558734	0.0518195	0.64774	0.968835
MT	15861	0.00748333	0.0121222	-0.00463889	0.0311387	-0.148975	0.0263717	0.0505979	0.881573	0.978806
MT	15888	0.0085684	0.0206161	-0.0120477	0.0271493	-0.443756	0.0515805	0.0498277	0.657219	0.968835
MT	15906	0.00902864	0.0224581	-0.0134295	0.0309411	-0.434034	0.0548272	0.0504235	0.664264	0.968835
MT	15919	0.00902864	0.0224581	-0.0134295	0.0326203	-0.41169	0.0567914	0.0511119	0.680566	0.968835
MT	15952	0.00947505	0.0228124	-0.0133373	0.031329	-0.425718	0.0278841	0.0504315	0.670313	0.968835
MT	15978	0.00848106	0.0225106	-0.0140295	0.0292912	-0.478967	0.0295643	0.0498326	0.631962	0.968835
MT	16012	0.00895955	0.0210894	-0.0121299	0.0311462	-0.389449	0.0295942	0.0503797	0.696944	0.968835
MT	16023	0.00895955	0.0210894	-0.0121299	0.0309213	-0.392282	0.0557191	0.0416256	0.69485	0.968835
MT	16035	0.00853822	0.01984	-0.0113018	0.0285784	-0.395467	0.0538628	0.0498422	0.692498	0.968835
MT	16068	0.00853822	0.01984	-0.0113018	0.0285637	-0.395671	0.0534991	0.0498422	0.692348	0.968835
MT	16119	0.0095912	0.0272958	-0.0177046	0.0368737	-0.480141	0.0285464	0.0393938	0.631127	0.968835
MT	16224	0.0127173	0.0394836	-0.0267663	0.0462918	-0.578208	0.0563034	0.0523768	0.563124	0.968835
MT	16249	0.0114741	0.0416187	-0.0301447	0.043221	-0.697453	0.0290861	0.0510854	0.485519	0.968835
MT	16277	0.0105495	0.0274632	-0.0169137	0.0430769	-0.39264	0.0558449	0.0506421	0.694586	0.968835
MT	16469	0.0109195	0.000914345	0.0100052	0.0286634	0.349058	0.0304511	0.0497871	0.727046	0.968835
MT	16535	0.0151894	0.00168416	0.0135052	0.0235656	0.573089	0.0309599	0.0498166	0.566585	0.968835
MT	16558	0.0151894	0.00168416	0.0135052	0.0178769	0.755454	0.053227	0.049793	0.449976	0.968835

## Sheet: m.3243 A>G (2) WT Vs Mut SS res
chr	pos	WT mu1	Mut mu2	diff	diff.se	stat	phi1	phi2	pval	fdr
MT	124	0.00588489	0.000266003	0.00561888	0.015597	0.360255	0.0545158	0.0498359	0.718656	0.999331
MT	199	0.0166962	0.0218534	-0.00515722	0.0298856	-0.172565	0.031567	0.0568285	0.862993	0.999331
MT	300	0.0150658	0.0203478	-0.00528196	0.0291997	-0.180891	0.0315351	0.0574199	0.856453	0.999331
MT	309	0.0150658	0.0203478	-0.00528196	0.0291997	-0.180891	0.0315351	0.0574199	0.856453	0.999331
MT	421	0.0181643	0.0204238	-0.00225956	0.0295769	-0.0763959	0.0317086	0.0357082	0.939104	0.999331
MT	425	0.0181643	0.0204238	-0.00225956	0.0295769	-0.0763959	0.0317086	0.0357082	0.939104	0.999331
MT	438	0.0173417	0.022434	-0.00509236	0.0268179	-0.189887	0.0808763	0.0504094	0.849398	0.999331
MT	461	0.0159047	0.020773	-0.00486829	0.0277932	-0.175161	0.0288258	0.0545073	0.860953	0.999331
MT	500	0.0145837	0.0176392	-0.0030555	0.027092	-0.112782	0.0587507	0.055002	0.910203	0.999331
MT	544	0.013596	0.0185662	-0.00497012	0.0260992	-0.190432	0.0285417	0.0340696	0.848971	0.999331
MT	571	0.0140283	0.0195356	-0.00550724	0.026596	-0.20707	0.0403022	0.0509014	0.835955	0.999331
MT	586	0.0136434	0.018675	-0.00503159	0.0270886	-0.185746	0.0302206	0.0561009	0.852644	0.999331
MT	601	0.0136434	0.018675	-0.00503159	0.0263312	-0.191089	0.028935	0.0506489	0.848456	0.999331
MT	661	0.0133183	0.0183378	-0.00501954	0.0278689	-0.180113	0.0640456	0.0323221	0.857064	0.999331
MT	670	0.0133183	0.0183378	-0.00501954	0.0278689	-0.180113	0.0640456	0.0323221	0.857064	0.999331
MT	685	0.0141288	0.0131318	0.000997016	0.0279238	0.0357049	0.0628174	0.0340868	0.971518	0.999331
MT	698	0.00998577	0.0128678	-0.00288205	0.0279195	-0.103227	0.0270441	0.0551655	0.917782	0.999331
MT	703	0.00998577	0.0128678	-0.00288205	0.0279195	-0.103227	0.0270441	0.0551655	0.917782	0.999331
MT	725	0.00933681	0.0134515	-0.00411474	0.0277357	-0.148355	0.0276525	0.0524014	0.882062	0.999331
MT	736	0.00933681	0.0134515	-0.00411474	0.0279064	-0.147448	0.0588225	0.0542001	0.882778	0.999331
MT	745	0.00933681	0.0134515	-0.00411474	0.0279064	-0.147448	0.0588225	0.0542001	0.882778	0.999331
MT	781	0.0141615	0.0171102	-0.00294878	0.0294017	-0.100293	0.0293558	0.0313645	0.920112	0.999331
MT	785	0.0141615	0.0171102	-0.00294878	0.0294017	-0.100293	0.0293558	0.0313645	0.920112	0.999331
MT	799	0.0145428	0.0153973	-0.000854538	0.0285439	-0.0299377	0.057904	0.0528301	0.976117	0.999331
MT	832	0.0123168	0.0158765	-0.00355967	0.0291313	-0.122194	0.028124	0.0541782	0.902745	0.999331
MT	888	0.0147478	0.0184043	-0.00365645	0.0259405	-0.140955	0.0531262	0.0501967	0.887905	0.999331
MT	940	0.015872	0.0124258	0.00344615	0.0252474	0.136495	0.0636523	0.0512252	0.89143	0.999331
MT	1016	0.0195453	0.0191108	0.00043451	0.0262431	0.0165572	0.0869341	0.0390157	0.98679	0.999331
MT	1090	0.0261655	0.0165142	0.00965136	0.033057	0.291961	0.03038	0.0548773	0.770316	0.999331
MT	1095	0.0261655	0.0165142	0.00965136	0.033057	0.291961	0.03038	0.0548773	0.770316	0.999331
MT	1132	0.0248235	0.0152234	0.00960002	0.0304841	0.314919	0.0305018	0.0396739	0.752823	0.999331
MT	1171	0.0259129	0.0157737	0.0101392	0.0330365	0.306909	0.0328403	0.0547013	0.758913	0.999331
MT	1177	0.0259129	0.0157737	0.0101392	0.0330365	0.306909	0.0328403	0.0547013	0.758913	0.999331
MT	1240	0.0264719	0.0153884	0.0110835	0.0317356	0.349244	0.0763793	0.0315217	0.726906	0.999331
MT	1297	0.0218116	0.009566	0.0122456	0.0284301	0.430727	0.0683578	0.0502704	0.666667	0.999331
MT	1315	0.0209077	0.00921828	0.0116894	0.028577	0.409049	0.0689702	0.051195	0.682503	0.999331
MT	1331	0.0209077	0.00921828	0.0116894	0.0284815	0.410422	0.0317479	0.0501019	0.681497	0.999331
MT	1336	0.0209077	0.00921828	0.0116894	0.0284815	0.410422	0.0317479	0.0501019	0.681497	0.999331
MT	1357	0.0179589	0.0111714	0.00678755	0.0290686	0.233502	0.0651593	0.0518899	0.815372	0.999331
MT	1439	0.019557	0.00570129	0.0138558	0.0279437	0.495846	0.0304876	0.0506666	0.620003	0.999331
MT	1474	0.019557	0.00570129	0.0138558	0.0271564	0.510221	0.0312218	0.0499159	0.609897	0.999331
MT	1501	0.0207954	0.000396205	0.0203992	0.0260875	0.781954	0.0321628	0.0498712	0.434242	0.999331
MT	1552	0.0223217	0.000392046	0.0219297	0.0247896	0.884634	0.0687192	0.0498057	0.376354	0.999331
MT	1667	0.0193368	0.000352089	0.0189847	0.018227	1.04157	0.0312086	0.0498274	0.297611	0.999331
MT	1824	0.0165295	0.000339304	0.0161902	0.0188362	0.859521	0.0627072	0.0498703	0.390053	0.999331
MT	1836	0.0165295	0.000339304	0.0161902	0.0204944	0.789981	0.0317446	0.049845	0.429539	0.999331
MT	1869	0.0233762	0.0142478	0.00912834	0.0269775	0.338368	0.030941	0.0530685	0.735086	0.999331
MT	2069	0.0212993	0.030553	-0.00925367	0.0281857	-0.328311	0.0316136	0.0502358	0.742677	0.999331
MT	2101	0.0249058	0.036366	-0.0114602	0.0349955	-0.327476	0.0372615	0.0387744	0.743308	0.999331
MT	2152	0.0182144	0.0260546	-0.00784013	0.0304315	-0.257632	0.0499492	0.0838712	0.796691	0.999331
MT	2168	0.016284	0.0212477	-0.0049637	0.0325229	-0.152622	0.0604212	0.0531124	0.878697	0.999331
MT	2190	0.0158329	0.0199361	-0.00410324	0.0325116	-0.126209	0.0272785	0.0526184	0.899567	0.999331
MT	2195	0.0158329	0.0199361	-0.00410324	0.0325116	-0.126209	0.0272785	0.0526184	0.899567	0.999331
MT	2236	0.0144644	0.0171502	-0.00268577	0.0301612	-0.0890472	0.0556062	0.0500556	0.929044	0.999331
MT	2283	0.0138736	0.0161828	-0.00230925	0.0307652	-0.0750603	0.0556163	0.0504227	0.940167	0.999331
MT	2306	0.0138736	0.0161828	-0.00230925	0.0310272	-0.0744266	0.0304642	0.0375739	0.940671	0.999331
MT	2343	0.0138059	0.0165401	-0.00273412	0.0306225	-0.0892847	0.0311973	0.0500441	0.928856	0.999331
MT	2371	0.0109223	0.0131291	-0.00220675	0.0318698	-0.0692425	0.0556821	0.0520615	0.944797	0.999331
MT	2388	0.0154367	0.0204103	-0.00497368	0.032841	-0.151447	0.058921	0.0524507	0.879623	0.999331
MT	2390	0.0154367	0.0204103	-0.00497368	0.032841	-0.151447	0.058921	0.0524507	0.879623	0.999331
MT	2401	0.0154367	0.0204103	-0.00497368	0.0337308	-0.147452	0.0629014	0.0571519	0.882775	0.999331
MT	2406	0.0121495	0.0121769	-2.73299e-05	0.0325992	-0.000838359	0.0609674	0.054671	0.999331	0.999331
MT	2415	0.0121495	0.0121769	-2.73299e-05	0.0325992	-0.000838359	0.0609674	0.054671	0.999331	0.999331
MT	2430	0.012747	0.0129384	-0.000191368	0.032563	-0.00587684	0.0275598	0.0514211	0.995311	0.999331
MT	2472	0.014941	0.0224602	-0.00751922	0.0353657	-0.212613	0.0622131	0.0578747	0.831629	0.999331
MT	2480	0.014941	0.0224602	-0.00751922	0.0353657	-0.212613	0.0622131	0.0578747	0.831629	0.999331
MT	2496	0.0158124	0.0231644	-0.00735197	0.03503	-0.209876	0.0583358	0.0540281	0.833764	0.999331
MT	2625	0.0129388	0.0186042	-0.00566548	0.0329441	-0.171972	0.0807034	0.0682269	0.863459	0.999331
MT	2721	0.0192883	0.0297458	-0.0104576	0.0360034	-0.290461	0.0353447	0.0554027	0.771464	0.999331
MT	2808	0.0290098	0.0392337	-0.0102239	0.0426515	-0.239708	0.0754899	0.0617327	0.810557	0.999331
MT	2835	0.0255432	0.0337138	-0.00817058	0.0377153	-0.216638	0.0672767	0.0584139	0.82849	0.999331
MT	2854	0.0227614	0.0290862	-0.00632477	0.0332039	-0.190483	0.0663895	0.0539873	0.848931	0.999331
MT	2934	0.0125117	0.0131757	-0.000663944	0.0294228	-0.0225657	0.0589603	0.0533799	0.981997	0.999331
MT	3018	0.00596704	0.00497716	0.000989878	0.0208157	0.0475543	0.0523287	0.0500058	0.962071	0.999331
MT	3049	0.00596704	0.00497716	0.000989878	0.0208224	0.0475392	0.0429777	0.0501482	0.962084	0.999331
MT	3075	0.00625535	0.0052595	0.000995859	0.020231	0.0492243	0.052409	0.0511952	0.960741	0.999331
MT	3095	0.00672089	0.00519818	0.00152271	0.0194291	0.0783728	0.0535952	0.0518693	0.937532	0.999331
MT	3118	0.00707091	0.00546915	0.00160176	0.0178887	0.0895403	0.0499909	0.0498542	0.928653	0.999331
MT	3152	0.00707091	0.00546915	0.00160176	0.0191387	0.0836923	0.0261008	0.0507192	0.933301	0.999331
MT	3196	0.00705924	0.00555104	0.00150819	0.0197117	0.0765125	0.0259054	0.0512678	0.939011	0.999331
MT	3208	0.00729621	0.00519099	0.00210522	0.0187947	0.112012	0.0556596	0.0523341	0.910814	0.999331
MT	3210	0.00729621	0.00519099	0.00210522	0.0187947	0.112012	0.0556596	0.0523341	0.910814	0.999331
MT	3218	0.00729621	0.00519099	0.00210522	0.0187947	0.112012	0.0556596	0.0523341	0.910814	0.999331
MT	3242	0.00747123	0.00500235	0.00246888	0.0186043	0.132705	0.0558161	0.0291274	0.894427	0.999331
MT	3245	0.00747123	0.00500235	0.00246888	0.0186043	0.132705	0.0558161	0.0291274	0.894427	0.999331
MT	3333	0.00718001	0.0094082	-0.00222819	0.0184015	-0.121088	0.0253744	0.0532177	0.903622	0.999331
MT	3443	0.00625268	0.00888831	-0.00263563	0.0173984	-0.151487	0.0525732	0.0511723	0.879592	0.999331
MT	3456	0.00555634	0.00896446	-0.00340812	0.0182177	-0.187077	0.0251126	0.0524806	0.8516	0.999331
MT	3487	0.0066262	0.0132795	-0.00665333	0.0179571	-0.370512	0.0256537	0.0508028	0.711001	0.999331
MT	3526	0.00738726	0.0106805	-0.00329329	0.0209581	-0.157137	0.0255952	0.0310661	0.875137	0.999331
MT	3536	0.00662925	0.00902718	-0.00239793	0.0201655	-0.118913	0.0248067	0.0307485	0.905344	0.999331
MT	3572	0.00601176	0.00781104	-0.00179927	0.0186834	-0.0963032	0.0347609	0.0503391	0.92328	0.999331
MT	3612	0.00558252	0.00783265	-0.00225012	0.0200504	-0.112223	0.0539376	0.0524607	0.910647	0.999331
MT	3624	0.00656933	0.00743451	-0.000865176	0.0198414	-0.0436046	0.0547592	0.0522071	0.96522	0.999331
MT	3632	0.00656933	0.00743451	-0.000865176	0.0198414	-0.0436046	0.0547592	0.0522071	0.96522	0.999331
MT	3698	0.00783367	0.00984774	-0.00201407	0.019638	-0.10256	0.0546628	0.051171	0.918312	0.999331
MT	3724	0.00834446	0.0100344	-0.00168994	0.0206601	-0.0817972	0.0256056	0.0324425	0.934808	0.999331
MT	3783	0.00852879	0.00870616	-0.000177367	0.021359	-0.00830408	0.056828	0.0532775	0.993374	0.999331
MT	3785	0.00852879	0.00870616	-0.000177367	0.021359	-0.00830408	0.056828	0.0532775	0.993374	0.999331
MT	3794	0.00885256	0.00669482	0.00215773	0.0219903	0.0981222	0.0566427	0.0522911	0.921835	0.999331
MT	3798	0.00885256	0.00669482	0.00215773	0.0219903	0.0981222	0.0566427	0.0522911	0.921835	0.999331
MT	3847	0.0108134	0.00864144	0.00217191	0.0212198	0.102353	0.056323	0.0519006	0.918476	0.999331
MT	3871	0.0113956	0.00924523	0.0021504	0.0217309	0.0989558	0.0284585	0.051575	0.921173	0.999331
MT	3907	0.0127452	0.0107336	0.00201161	0.0228293	0.088115	0.0290054	0.0324762	0.929785	0.999331
MT	3973	0.012818	0.0105154	0.00230266	0.022023	0.104557	0.0276181	0.0506103	0.916727	0.999331
MT	4059	0.0150835	0.00910951	0.00597396	0.0227015	0.263153	0.0282	0.032024	0.792433	0.999331
MT	4079	0.0145114	0.00844598	0.00606541	0.0208421	0.291017	0.0290537	0.0508455	0.771038	0.999331
MT	4096	0.0145114	0.00844598	0.00606541	0.0204486	0.296617	0.0375492	0.0505724	0.766759	0.999331
MT	4215	0.0141959	0.00587625	0.00831968	0.0223278	0.372615	0.0646018	0.0520805	0.709435	0.999331
MT	4225	0.0138742	0.00638666	0.00748756	0.0230505	0.324833	0.0633834	0.0522266	0.745307	0.999331
MT	4258	0.0138742	0.00638666	0.00748756	0.0226257	0.330932	0.028158	0.0502973	0.740696	0.999331
MT	4299	0.0133487	0.00616739	0.00718132	0.0222677	0.3225	0.0607712	0.0514091	0.747074	0.999331
MT	4311	0.0123308	0.00031795	0.0120129	0.0215203	0.55821	0.0273518	0.0498381	0.576701	0.999331
MT	4512	0.00699251	0.000358065	0.00663445	0.0122684	0.540774	0.0265923	0.0497924	0.588664	0.999331
MT	4642	0.00878576	0.000287908	0.00849785	0.0186625	0.455344	0.0558624	0.0497982	0.648862	0.999331
MT	4654	0.0114892	0.000294652	0.0111946	0.0210558	0.531662	0.0277528	0.0498425	0.59496	0.999331
MT	4786	0.0158481	0.0085259	0.00732222	0.0230193	0.31809	0.0327502	0.0510325	0.750417	0.999331
MT	4801	0.0158481	0.0085259	0.00732222	0.022693	0.322664	0.0661497	0.0508851	0.74695	0.999331
MT	4851	0.0158481	0.0085259	0.00732222	0.0230115	0.318198	0.0687462	0.051666	0.750335	0.999331
MT	4876	0.0151705	0.00785011	0.00732042	0.024238	0.302022	0.0316596	0.0524337	0.762635	0.999331
MT	4880	0.014565	0.00728404	0.00728095	0.0242604	0.300116	0.0306342	0.0521642	0.764089	0.999331
MT	4882	0.014565	0.00728404	0.00728095	0.0242604	0.300116	0.0306342	0.0521642	0.764089	0.999331
MT	4894	0.0146784	0.00701168	0.0076667	0.0241869	0.316977	0.033153	0.0502172	0.751261	0.999331
MT	4952	0.0169119	0.0104507	0.00646114	0.0256802	0.2516	0.029675	0.039581	0.80135	0.999331
MT	4999	0.0162912	0.00993195	0.00635922	0.0269956	0.235565	0.0341765	0.052061	0.81377	0.999331
MT	5009	0.0157521	0.00938874	0.00636336	0.0263696	0.241314	0.0342369	0.0519369	0.809312	0.999331
MT	5028	0.0157521	0.00938874	0.00636336	0.0266145	0.239094	0.029827	0.0298977	0.811033	0.999331
MT	5119	0.0167303	0.0185839	-0.00185358	0.0269331	-0.0688218	0.0704808	0.0558965	0.945131	0.999331
MT	5128	0.018672	0.0206572	-0.00198519	0.0273663	-0.0725416	0.0725857	0.0570378	0.942171	0.999331
MT	5134	0.0205573	0.0232793	-0.00272191	0.0292395	-0.0930904	0.0749906	0.0583747	0.925832	0.999331
MT	5153	0.0187879	0.0218448	-0.00305688	0.028504	-0.107244	0.0381634	0.0377565	0.914596	0.999331
MT	5187	0.0180304	0.0207232	-0.00269278	0.0289703	-0.0929494	0.0319769	0.0540482	0.925944	0.999331
MT	5225	0.0177568	0.017147	0.000609876	0.0285237	0.0213814	0.0576167	0.05217	0.982941	0.999331
MT	5252	0.0160154	0.0171866	-0.00117119	0.0295677	-0.0396105	0.0293903	0.0537987	0.968404	0.999331
MT	5292	0.0151242	0.0174372	-0.00231304	0.0317917	-0.072756	0.0290822	0.0544684	0.942	0.999331
MT	5298	0.0151242	0.0174372	-0.00231304	0.0317917	-0.072756	0.0290822	0.0544684	0.942	0.999331
MT	5319	0.0141198	0.01565	-0.00153018	0.0300027	-0.0510014	0.0343693	0.0629464	0.959324	0.999331
MT	5331	0.0141198	0.01565	-0.00153018	0.0305905	-0.0500214	0.0607108	0.0531246	0.960105	0.999331
MT	5345	0.0141198	0.01565	-0.00153018	0.0301749	-0.0507104	0.039826	0.0543847	0.959556	0.999331
MT	5356	0.0141198	0.01565	-0.00153018	0.0305896	-0.0500229	0.029509	0.0521434	0.960104	0.999331
MT	5370	0.0146017	0.0165414	-0.00193975	0.0308291	-0.0629194	0.0368888	0.0321151	0.949831	0.999331
MT	5388	0.0156239	0.0186187	-0.00299475	0.030824	-0.0971566	0.0294373	0.0526716	0.922602	0.999331
MT	5403	0.0156239	0.0186187	-0.00299475	0.0309534	-0.0967503	0.0611255	0.0539472	0.922925	0.999331
MT	5436	0.0126951	0.0140265	-0.0013314	0.0302288	-0.0440441	0.0278106	0.053525	0.964869	0.999331
MT	5472	0.0165519	0.0149865	0.00156548	0.0293527	0.0533334	0.0685763	0.0534509	0.957466	0.999331
MT	5482	0.0168114	0.0150367	0.00177469	0.0290085	0.0611781	0.0688939	0.053469	0.951217	0.999331
MT	5557	0.0196969	0.020015	-0.000318131	0.0294668	-0.0107963	0.069109	0.0581726	0.991386	0.999331
MT	5564	0.0196969	0.020015	-0.000318131	0.0294668	-0.0107963	0.069109	0.0581726	0.991386	0.999331
MT	5661	0.0131157	0.0182187	-0.005103	0.0299167	-0.170574	0.0286281	0.055544	0.864559	0.999331
MT	5685	0.0131157	0.0182187	-0.005103	0.0298504	-0.170952	0.0645464	0.0578081	0.864261	0.999331
MT	5689	0.0137331	0.019317	-0.0055839	0.0308875	-0.180782	0.0648079	0.0584021	0.856539	0.999331
MT	5716	0.0155384	0.0185507	-0.00301233	0.0310319	-0.097072	0.0775043	0.0322121	0.922669	0.999331
MT	5730	0.0162482	0.0196466	-0.00339844	0.0311523	-0.109091	0.029668	0.0529759	0.91313	0.999331
MT	5745	0.0170228	0.0208819	-0.00385904	0.0314565	-0.122678	0.0571586	0.0540047	0.902362	0.999331
MT	5763	0.0145342	0.0174438	-0.0029096	0.0306429	-0.094952	0.0652104	0.0337695	0.924353	0.999331
MT	5769	0.013851	0.0165031	-0.00265213	0.0301339	-0.0880114	0.0640825	0.0339151	0.929868	0.999331
MT	5805	0.013851	0.0165031	-0.00265213	0.0292833	-0.0905679	0.0464325	0.0525607	0.927836	0.999331
MT	5835	0.0150087	0.0183939	-0.00338525	0.030629	-0.110525	0.0295957	0.0390468	0.911993	0.999331
MT	5840	0.0150087	0.0183939	-0.00338525	0.030629	-0.110525	0.0295957	0.0390468	0.911993	0.999331
MT	5859	0.0150087	0.0183939	-0.00338525	0.0304132	-0.111309	0.0294956	0.0541114	0.911371	0.999331
MT	5952	0.0172703	0.0214838	-0.00421352	0.0303622	-0.138775	0.0332161	0.0524431	0.889628	0.999331
MT	5997	0.0104045	0.019261	-0.00885655	0.0265483	-0.333602	0.0579088	0.0595167	0.73868	0.999331
MT	6006	0.00980868	0.0178703	-0.00806163	0.0250384	-0.32197	0.0572405	0.0585601	0.747475	0.999331
MT	6009	0.00980868	0.0178703	-0.00806163	0.0250384	-0.32197	0.0572405	0.0585601	0.747475	0.999331
MT	6016	0.00919081	0.0132134	-0.00402256	0.0222338	-0.180921	0.0566626	0.0556615	0.856429	0.999331
MT	6199	0.00719641	0.000268157	0.00692825	0.0161351	0.429391	0.0283584	0.049793	0.667639	0.999331
MT	6210	0.00410281	0.000257727	0.00384508	0.014294	0.269	0.0518637	0.0498467	0.78793	0.999331
MT	6219	0.00388935	0.000255195	0.00363415	0.0138741	0.261938	0.0517341	0.0498458	0.793369	0.999331
MT	6231	0.00388935	0.000255195	0.00363415	0.0138044	0.26326	0.051139	0.0498058	0.79235	0.999331
MT	6255	0.00408617	0.000256038	0.00383013	0.0130249	0.294063	0.0521584	0.0498804	0.76871	0.999331
MT	6261	0.0045532	0.000258518	0.00429468	0.0119357	0.359817	0.0525903	0.0498856	0.718984	0.999331
MT	6264	0.0045532	0.000258518	0.00429468	0.0119357	0.359817	0.0525903	0.0498856	0.718984	0.999331
MT	6276	0.00483271	0.0002608	0.00457191	0.0118929	0.384424	0.0521956	0.0498364	0.700664	0.999331
MT	6294	0.00483271	0.0002608	0.00457191	0.0120081	0.380735	0.03056	0.0498103	0.7034	0.999331
MT	6360	0.00483271	0.0002608	0.00457191	0.0118001	0.387447	0.05147	0.0498221	0.698425	0.999331
MT	6436	0.00488281	0.000272334	0.00461047	0.0116596	0.395422	0.024724	0.0498296	0.692531	0.999331
MT	6451	0.0037442	0.000262518	0.00348169	0.0112429	0.309678	0.0524679	0.0498802	0.756806	0.999331
MT	6457	0.0037442	0.000262518	0.00348169	0.0112429	0.309678	0.0524679	0.0498802	0.756806	0.999331
MT	6462	0.00398102	0.000264036	0.00371698	0.0112401	0.330689	0.0526799	0.0498804	0.740879	0.999331
MT	6655	0.00871531	0.0072465	0.00146882	0.0191785	0.0765864	0.0255561	0.0516032	0.938953	0.999331
MT	6685	0.00869211	0.0103117	-0.00161955	0.0183059	-0.0884716	0.0540975	0.0499768	0.929502	0.999331
MT	6736	0.0100013	0.0196167	-0.00961531	0.0262924	-0.365707	0.0325675	0.0556755	0.714584	0.999331
MT	6749	0.0100013	0.0196167	-0.00961531	0.0250814	-0.383364	0.0277016	0.0513067	0.70145	0.999331
MT	6773	0.0140036	0.0190867	-0.00508306	0.0271153	-0.187461	0.0297044	0.0510362	0.8513	0.999331
MT	6800	0.0140036	0.0190867	-0.00508306	0.0266878	-0.190464	0.0576779	0.0508041	0.848946	0.999331
MT	6841	0.0140036	0.0190867	-0.00508306	0.0294128	-0.172818	0.063278	0.0328397	0.862794	0.999331
MT	6850	0.0140036	0.0190867	-0.00508306	0.0294128	-0.172818	0.063278	0.0328397	0.862794	0.999331
MT	6930	0.0139477	0.019813	-0.00586536	0.030031	-0.19531	0.0278361	0.0340781	0.84515	0.999331
MT	6964	0.0148918	0.0205019	-0.00561009	0.031162	-0.18003	0.0283438	0.0333567	0.857129	0.999331
MT	6974	0.0148918	0.0205019	-0.00561009	0.031162	-0.18003	0.0283438	0.0333567	0.857129	0.999331
MT	7022	0.0126936	0.0220393	-0.00934567	0.025925	-0.360489	0.0497003	0.0501061	0.718481	0.999331
MT	7157	0.0129292	0.0178918	-0.00496265	0.0228415	-0.217265	0.0595134	0.0509292	0.828002	0.999331
MT	7229	0.0177154	0.000379465	0.0173359	0.0200586	0.864263	0.0300567	0.0498464	0.387444	0.999331
MT	7305	0.0095164	0.000323019	0.00919338	0.0178392	0.515347	0.0574039	0.0498913	0.606311	0.999331
MT	7363	0.0108716	0.000322341	0.0105492	0.0191826	0.549936	0.0283245	0.0498133	0.582364	0.999331
MT	7421	0.0136105	0.00999372	0.00361679	0.021495	0.168262	0.0598407	0.052292	0.866377	0.999331
MT	7456	0.0136105	0.00999372	0.00361679	0.0201103	0.179848	0.0590508	0.0502649	0.857272	0.999331
MT	7473	0.0145024	0.00927411	0.00522824	0.0214342	0.243921	0.0331174	0.0507953	0.807292	0.999331
MT	7546	0.0141641	0.00828532	0.00587876	0.0225595	0.260589	0.0304612	0.0526471	0.794409	0.999331
MT	7553	0.0141641	0.00828532	0.00587876	0.0225595	0.260589	0.0304612	0.0526471	0.794409	0.999331
MT	7580	0.0150115	0.00920748	0.00580406	0.0230582	0.251713	0.0291249	0.0513682	0.801263	0.999331
MT	7662	0.0155391	0.00984666	0.00569242	0.0247318	0.230166	0.0304004	0.0424365	0.817963	0.999331
MT	7709	0.0180015	0.0106942	0.00730728	0.0234124	0.312112	0.0318417	0.0509127	0.754956	0.999331
MT	7769	0.0157063	0.0116759	0.00403038	0.0255568	0.157703	0.032027	0.0532172	0.874691	0.999331
MT	7780	0.0157063	0.0116759	0.00403038	0.0249214	0.161723	0.030417	0.0527714	0.871524	0.999331
MT	7932	0.00873169	0.000281406	0.00845029	0.0239348	0.353054	0.0284294	0.049814	0.724048	0.999331
MT	8047	0.00974683	0.0153952	-0.00564841	0.026188	-0.215686	0.0608328	0.0560429	0.829232	0.999331
MT	8050	0.00974683	0.0153952	-0.00564841	0.026188	-0.215686	0.0608328	0.0560429	0.829232	0.999331
MT	8053	0.00974683	0.0153952	-0.00564841	0.026188	-0.215686	0.0608328	0.0560429	0.829232	0.999331
MT	8065	0.00974683	0.0153952	-0.00564841	0.0258205	-0.218757	0.0562692	0.0537968	0.82684	0.999331
MT	8077	0.0122579	0.0146004	-0.00234251	0.0256315	-0.0913918	0.0288485	0.0511837	0.927181	0.999331
MT	8100	0.0144053	0.0138855	0.000519748	0.026342	0.0197308	0.0639897	0.0542742	0.984258	0.999331
MT	8130	0.0173508	0.0157471	0.00160371	0.0269092	0.059597	0.0599151	0.0536247	0.952477	0.999331
MT	8219	0.0169048	0.014781	0.0021238	0.0288313	0.0736631	0.0278883	0.0319597	0.941278	0.999331
MT	8222	0.0169048	0.014781	0.0021238	0.0288313	0.0736631	0.0278883	0.0319597	0.941278	0.999331
MT	8226	0.0163389	0.0139949	0.00234408	0.028793	0.0814113	0.0278239	0.0318226	0.935115	0.999331
MT	8279	0.0148424	0.0120597	0.0027827	0.0286809	0.0970227	0.028438	0.0316783	0.922708	0.999331
MT	8282	0.0148424	0.0120597	0.0027827	0.0286809	0.0970227	0.028438	0.0316783	0.922708	0.999331
MT	8325	0.0216592	0.0188479	0.00281124	0.0296685	0.0947551	0.0342425	0.0522125	0.924509	0.999331
MT	8330	0.0220805	0.0194871	0.0025934	0.0303587	0.0854254	0.0342457	0.052273	0.931923	0.999331
MT	8363	0.0229578	0.0205176	0.00244023	0.0302344	0.0807106	0.0537464	0.0364029	0.935672	0.999331
MT	8378	0.0229578	0.0205176	0.00244023	0.0307579	0.0793368	0.0716078	0.0549014	0.936765	0.999331
MT	8384	0.0238721	0.021582	0.00229019	0.0311388	0.0735478	0.0722384	0.0551944	0.94137	0.999331
MT	8438	0.0228525	0.0210498	0.00180276	0.0316919	0.0568838	0.0295861	0.0546491	0.954638	0.999331
MT	8474	0.023919	0.01918	0.00473903	0.0336028	0.141031	0.073262	0.0569032	0.887846	0.999331
MT	8483	0.0246321	0.0179818	0.00665023	0.0350614	0.189674	0.0728928	0.0561427	0.849565	0.999331
MT	8491	0.0246321	0.0179818	0.00665023	0.0350614	0.189674	0.0728928	0.0561427	0.849565	0.999331
MT	8499	0.0246321	0.0179818	0.00665023	0.0350614	0.189674	0.0728928	0.0561427	0.849565	0.999331
MT	8552	0.0225577	0.0115136	0.0110441	0.03041	0.363175	0.118468	0.038831	0.716474	0.999331
MT	8573	0.0225577	0.0115136	0.0110441	0.0318831	0.346395	0.0301931	0.0325992	0.729046	0.999331
MT	8639	0.0120487	0.00797938	0.00406931	0.027751	0.146637	0.0565576	0.04997	0.883419	0.999331
MT	8755	0.0171024	0.0163631	0.000739288	0.0295972	0.0249783	0.0302981	0.0539523	0.980072	0.999331
MT	8765	0.0171024	0.0163631	0.000739288	0.0295972	0.0249783	0.0302981	0.0539523	0.980072	0.999331
MT	8774	0.0171024	0.0163631	0.000739288	0.0295972	0.0249783	0.0302981	0.0539523	0.980072	0.999331
MT	8850	0.0129141	0.0133155	-0.000401357	0.0271596	-0.0147777	0.0540347	0.0502034	0.988209	0.999331
MT	8873	0.0114152	0.0110781	0.000337112	0.0265624	0.0126913	0.0586868	0.0521494	0.989874	0.999331
MT	8879	0.0114152	0.0110781	0.000337112	0.0265624	0.0126913	0.0586868	0.0521494	0.989874	0.999331
MT	8882	0.0114152	0.0110781	0.000337112	0.0265624	0.0126913	0.0586868	0.0521494	0.989874	0.999331
MT	8927	0.0103685	0.00892688	0.00144158	0.0239088	0.0602949	0.0283969	0.050721	0.951921	0.999331
MT	8966	0.0133776	0.00818798	0.00518965	0.0246124	0.210855	0.0558767	0.0508426	0.833001	0.999331
MT	8999	0.0133776	0.00818798	0.00518965	0.0239245	0.216918	0.0455917	0.0425653	0.828272	0.999331
MT	9071	0.0139791	0.00845631	0.00552279	0.0228056	0.242169	0.042646	0.0380663	0.808649	0.999331
MT	9107	0.0130295	0.00767064	0.00535886	0.0214671	0.249631	0.0603641	0.0512975	0.802873	0.999331
MT	9117	0.0130295	0.00767064	0.00535886	0.0214671	0.249631	0.0603641	0.0512975	0.802873	0.999331
MT	9134	0.0146699	0.00929351	0.0053764	0.0211669	0.254001	0.0577398	0.0501561	0.799495	0.999331
MT	9149	0.0146699	0.00929351	0.0053764	0.0218276	0.246312	0.0285308	0.050539	0.80544	0.999331
MT	9161	0.0146699	0.00929351	0.0053764	0.0226797	0.237058	0.0292473	0.0518618	0.812612	0.999331
MT	9164	0.0146699	0.00929351	0.0053764	0.0226797	0.237058	0.0292473	0.0518618	0.812612	0.999331
MT	9185	0.0144722	0.00985149	0.0046207	0.022086	0.209214	0.0564871	0.0508632	0.834281	0.999331
MT	9197	0.0142449	0.00918589	0.00505902	0.0206582	0.244892	0.059857	0.0501474	0.80654	0.999331
MT	9260	0.010748	0.00396324	0.00678478	0.0180873	0.375113	0.0284317	0.0498574	0.707577	0.999331
MT	9308	0.00898023	0.00301243	0.00596779	0.0150528	0.396457	0.0268101	0.0504942	0.691768	0.999331
MT	9317	0.00898023	0.00301243	0.00596779	0.0150528	0.396457	0.0268101	0.0504942	0.691768	0.999331
MT	9322	0.00742818	0.000259267	0.00716891	0.0143235	0.500501	0.0259448	0.0498679	0.616723	0.999331
MT	9329	0.00742818	0.000259267	0.00716891	0.0143235	0.500501	0.0259448	0.0498679	0.616723	0.999331
MT	9440	0.00761495	0.000246921	0.00736803	0.0109739	0.671412	0.0266346	0.0498439	0.501958	0.999331
MT	9470	0.00488669	0.000240748	0.00464594	0.0104134	0.446152	0.0545859	0.0498354	0.655487	0.999331
MT	9473	0.00488669	0.000240748	0.00464594	0.0104134	0.446152	0.0545859	0.0498354	0.655487	0.999331
MT	9506	0.00457681	0.000243618	0.00433319	0.0107053	0.404769	0.0243203	0.0498639	0.685647	0.999331
MT	9515	0.00402176	0.000235667	0.00378609	0.0105494	0.358891	0.024127	0.0498605	0.719677	0.999331
MT	9525	0.00389452	0.000237694	0.00365683	0.0106887	0.34212	0.0240307	0.0498619	0.73226	0.999331
MT	9528	0.00389452	0.000237694	0.00365683	0.0106887	0.34212	0.0240307	0.0498619	0.73226	0.999331
MT	9535	0.00389452	0.000237694	0.00365683	0.0106887	0.34212	0.0240307	0.0498619	0.73226	0.999331
MT	9545	0.00389452	0.000237694	0.00365683	0.0106887	0.34212	0.0240307	0.0498619	0.73226	0.999331
MT	9641	0.00354289	0.000239884	0.003303	0.0106998	0.308697	0.0538137	0.0498616	0.757552	0.999331
MT	9646	0.00354289	0.000239884	0.003303	0.0106998	0.308697	0.0538137	0.0498616	0.757552	0.999331
MT	9651	0.00354289	0.000239884	0.003303	0.0106998	0.308697	0.0538137	0.0498616	0.757552	0.999331
MT	9728	0.00679971	0.00689839	-9.86779e-05	0.0130263	-0.00757529	0.0561659	0.0509493	0.993956	0.999331
MT	9737	0.00679971	0.00689839	-9.86779e-05	0.0130263	-0.00757529	0.0561659	0.0509493	0.993956	0.999331
MT	9772	0.00727864	0.00804063	-0.000761988	0.014063	-0.0541838	0.0552373	0.0510394	0.956789	0.999331
MT	9909	0.014146	0.0202779	-0.00613187	0.0252931	-0.242433	0.0290629	0.0373935	0.808445	0.999331
MT	9928	0.0132202	0.0187042	-0.00548399	0.0265734	-0.206372	0.0462483	0.0332566	0.836501	0.999331
MT	9973	0.0123925	0.0170726	-0.00468006	0.0249459	-0.187608	0.0605654	0.0511548	0.851184	0.999331
MT	10066	0.011145	0.0125787	-0.00143379	0.025997	-0.0551523	0.0298668	0.033062	0.956017	0.999331
MT	10084	0.012581	0.0122915	0.000289522	0.0253636	0.0114149	0.0568652	0.0503211	0.990892	0.999331
MT	10102	0.0129235	0.017089	-0.00416557	0.025362	-0.164244	0.0584993	0.0513797	0.869539	0.999331
MT	10123	0.012434	0.016276	-0.00384194	0.0255192	-0.150551	0.036094	0.0357933	0.88033	0.999331
MT	10139	0.012434	0.016276	-0.00384194	0.0255148	-0.150577	0.0566909	0.0526528	0.88031	0.999331
MT	10159	0.012434	0.016276	-0.00384194	0.0255572	-0.150327	0.0596221	0.0526528	0.880506	0.999331
MT	10168	0.0124491	0.0136764	-0.0012273	0.0258243	-0.0475251	0.0594729	0.0522208	0.962095	0.999331
MT	10219	0.00981316	0.00935766	0.000455502	0.0233954	0.0194697	0.0606712	0.0528659	0.984466	0.999331
MT	10228	0.00981037	0.00929684	0.000513531	0.0236089	0.0217516	0.0608183	0.0528399	0.982646	0.999331
MT	10234	0.00981037	0.00929684	0.000513531	0.0236089	0.0217516	0.0608183	0.0528399	0.982646	0.999331
MT	10237	0.00981037	0.00929684	0.000513531	0.0236089	0.0217516	0.0608183	0.0528399	0.982646	0.999331
MT	10288	0.00967822	0.00895109	0.000727131	0.0230296	0.0315738	0.0603064	0.0520775	0.974812	0.999331
MT	10295	0.00967822	0.00895109	0.000727131	0.0230296	0.0315738	0.0603064	0.0520775	0.974812	0.999331
MT	10306	0.00967822	0.00895109	0.000727131	0.0232516	0.0312723	0.0263616	0.0519045	0.975052	0.999331
MT	10316	0.0114427	0.00889448	0.00254822	0.0237116	0.107467	0.0264848	0.0518995	0.914418	0.999331
MT	10329	0.0108285	0.00714757	0.0036809	0.0232137	0.158566	0.0335921	0.0499311	0.874011	0.999331
MT	10346	0.0111396	0.00731899	0.00382059	0.0235942	0.161929	0.0279625	0.0532491	0.871362	0.999331
MT	10369	0.0114727	0.00755894	0.00391373	0.0235246	0.166368	0.0595103	0.0510847	0.867868	0.999331
MT	10423	0.0111583	0.00582072	0.00533754	0.0233306	0.228779	0.0279884	0.0505167	0.819041	0.999331
MT	10427	0.0111583	0.00582072	0.00533754	0.0233306	0.228779	0.0279884	0.0505167	0.819041	0.999331
MT	10450	0.0107874	0.00564238	0.00514497	0.0232917	0.220892	0.0265565	0.0514044	0.825176	0.999331
MT	10457	0.0107874	0.00564238	0.00514497	0.0232917	0.220892	0.0265565	0.0514044	0.825176	0.999331
MT	10461	0.0107874	0.00564238	0.00514497	0.0232917	0.220892	0.0265565	0.0514044	0.825176	0.999331
MT	10474	0.0111777	0.00599653	0.00518113	0.0225996	0.229257	0.0560944	0.0505021	0.818669	0.999331
MT	10522	0.0125367	0.00740604	0.00513064	0.0231998	0.22115	0.0280648	0.0510495	0.824976	0.999331
MT	10564	0.0138784	0.0095042	0.00437423	0.0214552	0.203877	0.0456158	0.0498097	0.838449	0.999331
MT	10696	0.0146242	0.00593264	0.00869154	0.02099	0.41408	0.0583711	0.050085	0.678816	0.999331
MT	10842	0.0263292	0.0151229	0.0112064	0.0343705	0.326047	0.0299284	0.0350488	0.744389	0.999331
MT	10854	0.0263292	0.0151229	0.0112064	0.0341255	0.328387	0.0333023	0.0521336	0.742619	0.999331
MT	10890	0.0263292	0.0151229	0.0112064	0.0339858	0.329737	0.0751944	0.0544582	0.741599	0.999331
MT	10893	0.0263292	0.0151229	0.0112064	0.0339858	0.329737	0.0751944	0.0544582	0.741599	0.999331
MT	10957	0.0237917	0.0228532	0.000938525	0.0312366	0.0300457	0.0345913	0.0501927	0.976031	0.999331
MT	11032	0.0219053	0.0209658	0.000939442	0.0322134	0.029163	0.0414056	0.0339906	0.976735	0.999331
MT	11091	0.0178649	0.0162581	0.0016068	0.0313931	0.0511832	0.0575268	0.05363	0.95918	0.999331
MT	11165	0.0153943	0.0242113	-0.00881701	0.0366499	-0.240574	0.0579834	0.0339906	0.809886	0.999331
MT	11188	0.0153943	0.0242113	-0.00881701	0.0371246	-0.237498	0.0595861	0.0333307	0.812271	0.999331
MT	11268	0.0196283	0.0377147	-0.0180865	0.0381441	-0.474161	0.0307869	0.0562557	0.635385	0.999331
MT	11307	0.0157526	0.0371564	-0.0214038	0.0402913	-0.531226	0.0681752	0.063155	0.595262	0.999331
MT	11311	0.0157526	0.0371564	-0.0214038	0.0402913	-0.531226	0.0681752	0.063155	0.595262	0.999331
MT	11319	0.0157526	0.0371564	-0.0214038	0.0402913	-0.531226	0.0681752	0.063155	0.595262	0.999331
MT	11364	0.0164119	0.0383856	-0.0219737	0.0382209	-0.574913	0.0297906	0.0418199	0.56535	0.999331
MT	11448	0.0219818	0.0367813	-0.0147994	0.0404792	-0.365606	0.0307925	0.0354284	0.714659	0.999331
MT	11454	0.0228789	0.0375174	-0.0146385	0.0391342	-0.374058	0.0314224	0.0355793	0.708361	0.999331
MT	11472	0.0228789	0.0375174	-0.0146385	0.0369349	-0.396332	0.0724111	0.0564228	0.69186	0.999331
MT	11505	0.0220199	0.0347591	-0.0127392	0.0343637	-0.370716	0.167075	0.416001	0.710849	0.999331
MT	11603	0.024211	0.0402012	-0.0159902	0.0358037	-0.446608	0.0339222	0.0532299	0.655158	0.999331
MT	11638	0.0239258	0.0333321	-0.00940633	0.0366479	-0.256667	0.0304969	0.0552095	0.797436	0.999331
MT	11691	0.0216205	0.0286885	-0.00706805	0.0339362	-0.208275	0.0300188	0.0352705	0.835015	0.999331
MT	11693	0.0216205	0.0286885	-0.00706805	0.0339362	-0.208275	0.0300188	0.0352705	0.835015	0.999331
MT	11703	0.0226727	0.0281206	-0.00544786	0.0345918	-0.15749	0.0299108	0.0352014	0.874859	0.999331
MT	11754	0.0236421	0.0278259	-0.00418375	0.0355099	-0.117819	0.0831573	0.0619846	0.906211	0.999331
MT	11759	0.0162519	0.0140476	0.00220429	0.0327936	0.0672172	0.0713788	0.0547646	0.946409	0.999331
MT	11798	0.0162519	0.0140476	0.00220429	0.0322734	0.0683007	0.0309359	0.0514545	0.945546	0.999331
MT	11884	0.0138523	0.0134737	0.000378622	0.0244755	0.0154694	0.0559384	0.0508377	0.987658	0.999331
MT	11921	0.0130598	0.0166817	-0.00362192	0.0247755	-0.14619	0.0278541	0.0535054	0.883772	0.999331
MT	11930	0.0126268	0.0162495	-0.00362272	0.0249029	-0.145474	0.0277651	0.0534455	0.884337	0.999331
MT	11982	0.00689393	0.00695036	-5.64307e-05	0.0212318	-0.00265784	0.0547502	0.0501953	0.997879	0.999331
MT	12062	0.00722214	0.00837539	-0.00115325	0.021651	-0.0532654	0.0297479	0.0510035	0.95752	0.999331
MT	12083	0.00693538	0.00823849	-0.00130311	0.0230539	-0.0565245	0.025794	0.0519347	0.954924	0.999331
MT	12086	0.00693538	0.00823849	-0.00130311	0.0230539	-0.0565245	0.025794	0.0519347	0.954924	0.999331
MT	12095	0.00693538	0.00823849	-0.00130311	0.0230539	-0.0565245	0.025794	0.0519347	0.954924	0.999331
MT	12128	0.00886917	0.00771454	0.00115462	0.0216565	0.0533153	0.0273656	0.0338959	0.957481	0.999331
MT	12137	0.00919401	0.00807686	0.00111715	0.0215981	0.0517246	0.0274326	0.0339095	0.958748	0.999331
MT	12177	0.00898172	0.00866248	0.000319237	0.0206395	0.0154673	0.0537147	0.0499638	0.987659	0.999331
MT	12221	0.0105156	0.00883001	0.00168559	0.0222812	0.0756508	0.0618995	0.0525146	0.939697	0.999331
MT	12227	0.0105156	0.00883001	0.00168559	0.0222812	0.0756508	0.0618995	0.0525146	0.939697	0.999331
MT	12230	0.0103953	0.00812813	0.00226716	0.0206733	0.109666	0.0621989	0.0522468	0.912674	0.999331
MT	12323	0.00869287	0.00642471	0.00226816	0.0180281	0.125813	0.0529387	0.0498218	0.89988	0.999331
MT	12377	0.00968105	0.00782681	0.00185425	0.0202344	0.0916383	0.0358243	0.0511114	0.926985	0.999331
MT	12452	0.0101208	0.000274507	0.00984628	0.0199158	0.494395	0.0337556	0.0498105	0.621027	0.999331
MT	12479	0.01075	0.00630169	0.00444835	0.0229723	0.19364	0.026073	0.0513002	0.846458	0.999331
MT	12485	0.0114955	0.00705243	0.00444308	0.023882	0.186043	0.0264576	0.0515331	0.852411	0.999331
MT	12491	0.0106483	0.00631185	0.00433642	0.0223862	0.193709	0.0261278	0.0513172	0.846404	0.999331
MT	12506	0.00990027	0.00571662	0.00418364	0.0204162	0.204918	0.0601223	0.0508113	0.837636	0.999331
MT	12510	0.00990027	0.00571662	0.00418364	0.0204162	0.204918	0.0601223	0.0508113	0.837636	0.999331
MT	12512	0.00990027	0.00571662	0.00418364	0.0204162	0.204918	0.0601223	0.0508113	0.837636	0.999331
MT	12710	0.0053889	0.00573427	-0.000345364	0.0181553	-0.0190228	0.0538166	0.0367916	0.984823	0.999331
MT	12736	0.00331722	0.00574889	-0.00243167	0.0159855	-0.152117	0.0527634	0.0511266	0.879095	0.999331
MT	12746	0.00205614	0.00575699	-0.00370085	0.0146444	-0.252715	0.0512875	0.0511401	0.800488	0.999331
MT	12846	0.00220472	0.00641099	-0.00420626	0.0136531	-0.308081	0.0263865	0.0504809	0.75802	0.999331
MT	12895	0.00220472	0.00641099	-0.00420626	0.0137754	-0.305345	0.0513391	0.0508548	0.760103	0.999331
MT	12980	0.00240617	0.000260647	0.00214553	0.0115354	0.185994	0.0518585	0.0498607	0.852449	0.999331
MT	12986	0.00240617	0.000260647	0.00214553	0.0115354	0.185994	0.0518585	0.0498607	0.852449	0.999331
MT	12994	0.006922	0.00028126	0.00664074	0.0122854	0.540541	0.0552394	0.0498697	0.588824	0.999331
MT	13046	0.00770689	0.000287173	0.00741972	0.0124988	0.593634	0.0548186	0.0498615	0.552757	0.999331
MT	13084	0.00708051	0.00028499	0.00679552	0.0126073	0.539014	0.0540055	0.0498267	0.589877	0.999331
MT	13243	0.015563	0.0109202	0.00464277	0.0200209	0.231896	0.0334797	0.0499635	0.816619	0.999331
MT	13313	0.0174775	0.0112971	0.00618036	0.0265643	0.232656	0.062579	0.0516233	0.816028	0.999331
MT	13340	0.0190775	0.0128457	0.00623179	0.0264955	0.235202	0.0340904	0.0499311	0.814052	0.999331
MT	13435	0.0190775	0.0128457	0.00623179	0.0276362	0.225494	0.0654167	0.0505803	0.821595	0.999331
MT	13472	0.020028	0.0114994	0.00852852	0.0272572	0.31289	0.0319612	0.0425845	0.754364	0.999331
MT	13493	0.0184092	0.0164246	0.00198455	0.0292758	0.0677881	0.0332132	0.0545808	0.945954	0.999331
MT	13501	0.0153624	0.0152444	0.000117987	0.0281868	0.00418588	0.0302881	0.0540388	0.99666	0.999331
MT	13555	0.0138763	0.011622	0.00225432	0.024682	0.0913346	0.0288011	0.0510588	0.927227	0.999331
MT	13699	0.0158894	0.0120106	0.00387875	0.0243055	0.159583	0.03158	0.0506652	0.873209	0.999331
MT	13732	0.0132024	0.00481656	0.0083858	0.02458	0.341163	0.0281858	0.032819	0.732981	0.999331
MT	13744	0.0141711	0.005303	0.00886814	0.0245296	0.361528	0.0627774	0.0511085	0.717705	0.999331
MT	13765	0.0164957	0.00490757	0.0115881	0.0252668	0.458632	0.0298047	0.0505353	0.646499	0.999331
MT	13786	0.0162081	0.0185191	-0.00231108	0.0267885	-0.0862714	0.0299333	0.0532223	0.931251	0.999331
MT	13802	0.0162081	0.0185191	-0.00231108	0.0267088	-0.0865289	0.0659592	0.0539302	0.931046	0.999331
MT	13901	0.0158312	0.0160445	-0.000213229	0.0279693	-0.00762368	0.0443727	0.0516454	0.993917	0.999331
MT	13920	0.0147098	0.018022	-0.00331213	0.0281419	-0.117694	0.0634744	0.0540111	0.90631	0.999331
MT	13957	0.0140209	0.0187524	-0.00473146	0.0287345	-0.164661	0.0633162	0.0552952	0.869211	0.999331
MT	13999	0.015248	0.0206387	-0.00539063	0.0311259	-0.173188	0.0283523	0.0555647	0.862504	0.999331
MT	14002	0.015248	0.0206387	-0.00539063	0.0311259	-0.173188	0.0283523	0.0555647	0.862504	0.999331
MT	14020	0.0156046	0.0218182	-0.0062136	0.0319718	-0.194346	0.0278883	0.0422534	0.845905	0.999331
MT	14026	0.0156046	0.0218182	-0.0062136	0.0319718	-0.194346	0.0278883	0.0422534	0.845905	0.999331
MT	14071	0.0166287	0.0247321	-0.0081034	0.0340882	-0.237719	0.0313139	0.0582082	0.812099	0.999331
MT	14075	0.0166287	0.0247321	-0.0081034	0.0340882	-0.237719	0.0313139	0.0582082	0.812099	0.999331
MT	14087	0.0166287	0.0247321	-0.0081034	0.0331286	-0.244604	0.0364988	0.053962	0.806763	0.999331
MT	14161	0.0177746	0.0252802	-0.00750555	0.035252	-0.212911	0.0680341	0.0331364	0.831396	0.999331
MT	14170	0.0177746	0.0252802	-0.00750555	0.035252	-0.212911	0.0680341	0.0331364	0.831396	0.999331
MT	14223	0.0186697	0.0269715	-0.00830177	0.0333066	-0.249253	0.0286616	0.0365034	0.803165	0.999331
MT	14363	0.017814	0.02282	-0.00500607	0.029063	-0.172249	0.0607482	0.0507777	0.863242	0.999331
MT	14422	0.0223486	0.0179119	0.00443672	0.032909	0.134818	0.0334878	0.0514902	0.892756	0.999331
MT	14434	0.0223486	0.0179119	0.00443672	0.0291068	0.152429	0.0544331	0.0505635	0.878849	0.999331
MT	14501	0.020768	0.000500295	0.0202677	0.0264127	0.767345	0.0620748	0.0497971	0.442876	0.999331
MT	14516	0.0184933	0.000522359	0.017971	0.0268097	0.670316	0.0317561	0.0498167	0.502656	0.999331
MT	14715	0.00817927	0.000454505	0.00772476	0.0150908	0.511885	0.0585888	0.0498688	0.608732	0.999331
MT	14766	0.00918495	0.000416129	0.00876882	0.0127506	0.687716	0.0526005	0.0497985	0.491632	0.999331
MT	14837	0.0194074	0.0123212	0.00708619	0.023847	0.297152	0.0291712	0.0516733	0.76635	0.999331
MT	14931	0.0138538	0.00620973	0.00764412	0.0220854	0.346117	0.0285604	0.0501666	0.729255	0.999331
MT	15045	0.0159903	0.00896517	0.00702514	0.025063	0.280299	0.0409401	0.03749	0.779248	0.999331
MT	15072	0.0159903	0.00896517	0.00702514	0.0256034	0.274383	0.0346599	0.0509978	0.78379	0.999331
MT	15084	0.0159903	0.00896517	0.00702514	0.0260412	0.269771	0.0296673	0.0512596	0.787337	0.999331
MT	15123	0.0159256	0.009606	0.00631957	0.0268315	0.235528	0.0658254	0.0519744	0.813799	0.999331
MT	15127	0.0159256	0.009606	0.00631957	0.0268315	0.235528	0.0658254	0.0519744	0.813799	0.999331
MT	15172	0.0159256	0.009606	0.00631957	0.0276506	0.228551	0.0274547	0.052501	0.819218	0.999331
MT	15177	0.0159256	0.009606	0.00631957	0.0276506	0.228551	0.0274547	0.052501	0.819218	0.999331
MT	15180	0.0162841	0.00918225	0.00710188	0.0277754	0.25569	0.0275813	0.052426	0.79819	0.999331
MT	15186	0.0168983	0.00970136	0.00719698	0.0288903	0.249114	0.0276066	0.0525287	0.803273	0.999331
MT	15198	0.0168983	0.00970136	0.00719698	0.028175	0.255439	0.0637546	0.0317349	0.798384	0.999331
MT	15261	0.0152757	0.0159838	-0.000708119	0.0259521	-0.0272857	0.0358516	0.0511247	0.978232	0.999331
MT	15430	0.0100224	0.0186867	-0.00866432	0.0251025	-0.345158	0.029256	0.0507978	0.729976	0.999331
MT	15489	0.0132806	0.0191936	-0.00591298	0.0303913	-0.194562	0.0281876	0.0534366	0.845736	0.999331
MT	15507	0.0132806	0.0191936	-0.00591298	0.0295753	-0.199929	0.0589651	0.0456452	0.841536	0.999331
MT	15519	0.00967603	0.0210643	-0.0113883	0.0314426	-0.362193	0.057697	0.0543652	0.717208	0.999331
MT	15549	0.00967603	0.0210643	-0.0113883	0.0314348	-0.362283	0.0572837	0.0543652	0.71714	0.999331
MT	15597	0.00823821	0.016328	-0.00808975	0.0283737	-0.285115	0.054544	0.0334027	0.775556	0.999331
MT	15642	0.0101206	0.0188943	-0.00877369	0.0269095	-0.326045	0.0562838	0.0533185	0.744391	0.999331
MT	15675	0.00963251	0.0166244	-0.00699185	0.0236791	-0.295275	0.0273075	0.049888	0.767784	0.999331
MT	15715	0.00827512	0.0163223	-0.00804714	0.0253116	-0.317923	0.0327144	0.0519807	0.750543	0.999331
MT	15834	0.0108907	0.00857537	0.00231536	0.0244551	0.0946779	0.0603613	0.0525199	0.924571	0.999331
MT	15840	0.0108907	0.00857537	0.00231536	0.0244551	0.0946779	0.0603613	0.0525199	0.924571	0.999331
MT	15861	0.0114762	0.00512204	0.00635415	0.0241598	0.263005	0.059844	0.0338057	0.792547	0.999331
MT	15888	0.0134235	0.00878665	0.00463687	0.0230563	0.201111	0.0331645	0.0502556	0.840612	0.999331
MT	15906	0.014127	0.00943026	0.00469675	0.0236051	0.198972	0.0289811	0.0502034	0.842285	0.999331
MT	15919	0.014127	0.00943026	0.00469675	0.0243449	0.192926	0.0633433	0.0522001	0.847017	0.999331
MT	15952	0.0141307	0.00961782	0.00451287	0.0243292	0.185492	0.0616335	0.0510674	0.852843	0.999331
MT	15978	0.0120899	0.00947397	0.0026159	0.0241199	0.108454	0.0578559	0.0501091	0.913635	0.999331
MT	16012	0.0120872	0.00877158	0.00331558	0.0242048	0.136981	0.0323173	0.0512328	0.891046	0.999331
MT	16023	0.0120872	0.00877158	0.00331558	0.0242789	0.136562	0.0281799	0.0512328	0.891377	0.999331
MT	16035	0.0122045	0.00833458	0.00386987	0.0232356	0.166549	0.0283353	0.0504037	0.867725	0.999331
MT	16068	0.0122045	0.00833458	0.00386987	0.022506	0.171949	0.0559506	0.0499984	0.863478	0.999331
MT	16119	0.0142994	0.00549091	0.00880848	0.0239698	0.367483	0.0328287	0.0329569	0.713259	0.999331
MT	16224	0.0145432	0.00730228	0.00724092	0.0236536	0.306123	0.0610764	0.0516145	0.759511	0.999331
MT	16249	0.0156019	0.00777526	0.00782666	0.0238954	0.327539	0.0318628	0.0515991	0.74326	0.999331
MT	16277	0.0143366	0.0103091	0.00402745	0.02378	0.169363	0.0311164	0.0507584	0.865511	0.999331
MT	16469	0.0140346	0.000407101	0.0136275	0.0204075	0.667768	0.0306192	0.0497937	0.504281	0.999331
MT	16535	0.0180566	0.000593315	0.0174633	0.0201263	0.867684	0.030204	0.0498772	0.385567	0.999331
MT	16558	0.0180566	0.000593315	0.0174633	0.015274	1.14333	0.0564364	0.0497993	0.252901	0.999331
